# Supplementary material for: Synthesis and crystal structure of a neodymium borosilicate, Nd3BSi2O10
Source: Acta Crystallogr E Crystallogr Commun. 2019 Apr 25;75(Pt 5):700–2. doi: 10.1107/S2056989019005024 (PMC6505600; doi:10.1107/S2056989019005024)
Supplement: Supplementary file 1 [file e-75-00700-sup1.cif]

##############################################################################
#                                                                            #
# This CIF contains the data in a paper accepted for publication in          #
# Acta Crystallographica Section E. It conforms to the requirements of       #
# Notes for Authors for Acta Crystallographica Section E, and has been       #
# peer reviewed under the auspices of the IUCr Commission on Journals.       #
#                                                                            #
# Full details of the Crystallographic Information File format               #
# are given in the paper "The Crystallographic Information File (CIF):       #
# a New Standard Archive File for Crystallography" by S. R. Hall, F. H.      #
# Allen and I. D. Brown [Acta Cryst. (1991), A47, 655-685].                  #
#                                                                            #
# The current version of the core CIF dictionary is obtainable from          #
# ftp://ftp.iucr.org/pub/cif_core.dic.                                       #
#                                                                            #
# Software is freely available for graphical display of the structure(s)     #
# in this CIF. For information consult the CIF software page                 #
# http://www.iucr.org/resources/cif/software.                                #
#                                                                            #
# This file may be used for bona fide research purposes within the           #
# scientific community so long as proper attribution is given to the journal # 
# article from which it was obtained.                                        #
#                                                                            #
##############################################################################
data_global
loop_
    _audit_conform_dict_name
    _audit_conform_dict_version
    cif_core.dic .
    cif_pd.dic .
_journal_data_validation_number     ?
_journal_date_recd_electronic     2019-03-22
_journal_date_accepted     2019-04-12
_journal_name_full     'Acta Crystallographica, Section E'
_journal_year     2019
_journal_volume     75
_journal_issue      1
_journal_page_first     0
_journal_page_last     0
_journal_paper_category     GI
_journal_paper_doi     10.1107/S2056989019005024
_journal_coeditor_code     VN2146
_publ_contact_author_name     'Jarrod V. Crum'
_publ_contact_author_address
;
Pacific Northwest National Laboratory, Richland, WA 99352
;
_publ_contact_author_email     jarrod.crum@pnnl.gov
_publ_contact_author_fax     ?
_publ_contact_author_phone     ?
_publ_section_title
;
Synthesis and crystal structure of a neodymium borosilicate, Nd~3~BSi~2~O~10~
;
_publ_section_title_footnote     .
loop_
    _publ_author_name
    _publ_author_footnote
    _publ_author_address
    'Chong, Saehwa' .
;
Pacific Northwest National Laboratory, Richland, WA 99352, USA
;
    'Kroll, Jared O.' .
;
Pacific Northwest National Laboratory, Richland, WA 99352, USA
;
    'Crum, Jarrod V.' .
;
Pacific Northwest National Laboratory, Richland, WA 99352, USA
;
    'Riley, Brian J.' .
;
Pacific Northwest National Laboratory, Richland, WA 99352, USA
;
_publ_section_synopsis
;
The crystal structure of a lanthanide borosilicate, Nd~3~BSi~2~O~10~, has been
determined from laboratory X-ray powder diffraction data. It is composed of
[SiO~4~]^4-^ and [BSiO~6~]^5-^ anionic layers linked by Nd^3+^ cations between
them.
;
data_I
loop_
    _audit_conform_dict_name
    _audit_conform_dict_version
    cif_core.dic .
    cif_pd.dic .
_pd_block_diffractogram_id     ?
_chemical_name_systematic
;
Trineodymium borosilicate
;
_chemical_name_common     'Neodymium Borosilicate'
_chemical_formula_moiety     'Nd3 B Si2 O10'
_chemical_formula_sum     'Nd3 B Si2 O10'
_chemical_formula_structural     ?
_chemical_formula_analytical     ?
_chemical_formula_iupac     'Nd3 B Si2 O10'
_chemical_formula_weight     659.7
_chemical_melting_point     ?
_chemical_compound_source     ?
_space_group_crystal_system     orthorhombic
_space_group_name_H-M_alt     Pbca
_space_group_name_Hall     '-P 2ac 2ab'
loop_
    _space_group_symop_id
    _space_group_symop_operation_xyz
    1 x,y,z
    2 -x+1/2,-y,z+1/2
    3 -x,y+1/2,-z+1/2
    4 x+1/2,-y+1/2,-z
    5 -x,-y,-z
    6 x+1/2,y,-z+1/2
    7 x,-y+1/2,z+1/2
    8 -x+1/2,y+1/2,z
_cell_length_a     9.78891(17)
_cell_length_b     7.10774(12)
_cell_length_c     23.0893(4)
_cell_angle_alpha     90
_cell_angle_beta     90
_cell_angle_gamma     90
_cell_volume     1606.49(5)
_cell_formula_units_Z     8
_cell_measurement_temperature     295
_cell_special_details     ?
_exptl_crystal_density_diffrn     5.4547
_pd_char_colour     blue_violet
_pd_char_particle_morphology     ?
_exptl_absorpt_coefficient_mu     ?
_exptl_absorpt_correction_type     ?
_exptl_absorpt_process_details     ?
_exptl_absorpt_correction_T_min     ?
_exptl_absorpt_correction_T_max     ?
_exptl_special_details     ?
_diffrn_ambient_temperature     295
_diffrn_source     'sealed X-ray tube'
_diffrn_radiation_type     'Cu K\a'
_diffrn_radiation_wavelength     1.54188
_diffrn_radiation_source     'sealed X-ray tube'
_diffrn_radiation_monochromator     ?
_diffrn_measurement_device_type     'Bruker D8 Advance'
_diffrn_detector     'Si strip'
_pd_instr_dist_src/spec     ?
_pd_instr_dist_spec/detc     ?
_pd_instr_location     ?
_pd_meas_2theta_fixed     ?
_pd_meas_2theta_range_min     10
_pd_meas_2theta_range_max     90
_pd_meas_2theta_range_inc     0.0139
_pd_meas_number_of_points     5738
_pd_meas_scan_method     step
_pd_meas_special_details
             'To improve the SNR, 24sec dwell/step(39h for total scan)was done.'
_pd_meas_step_count_time     24
_refine_special_details
 'background fitted from 14.5 degree to avoid a hump from instrumental artifact'
_refine_ls_matrix_type     ?
_refine_ls_goodness_of_fit_all     3.64
_refine_ls_restrained_S_all     ?
_refine_ls_number_parameters     82
_refine_ls_number_restraints     ?
_refine_ls_number_constraints     ?
_refine_ls_hydrogen_treatment     ?
_refine_ls_weighting_scheme     sigma
_refine_ls_weighting_details     ?
_refine_ls_shift/su_max     0.011
_refine_ls_shift/su_mean     ?
_refine_ls_extinction_method     ?
_refine_ls_extinction_coef     ?
loop_
    _atom_type_symbol
    _atom_type_scat_dispersion_real
    _atom_type_scat_dispersion_imag
    _atom_type_scat_source
    B 0.0090 0.0039 'International Tables Vol C tables 4.2.6.8 and 6.1.1.1'
    Nd -3.1807 10.9079 'International Tables Vol C tables 4.2.6.8 and 6.1.1.1'
    O 0.0492 0.0322 'International Tables Vol C tables 4.2.6.8 and 6.1.1.1'
    Si 0.2541 0.3302 'International Tables Vol C tables 4.2.6.8 and 6.1.1.1'
_computing_data_collection
;
<i>XRD Commander</i> (Kienle et al., 2003)
;
_computing_cell_refinement
;
<i>TOPAS</i> (Bruker, 2009)
;
_computing_data_reduction     ?
_computing_structure_solution
;
<i>TOPAS</i> (Bruker, 2009)
;
_computing_structure_refinement
;
<i>TOPAS</i> (Bruker, 2009)
;
_computing_molecular_graphics
;
<i>VESTA</i> (Momma & Izumi, 2011)
;
_computing_publication_material
;
publCIF (Westrip, 2010)
;
_pd_calibration_special_details     ?
_pd_prep_cool_rate     ?
_pd_prep_pressure     ?
_pd_prep_temperature     ?
_pd_proc_2theta_range_min     14.5
_pd_proc_2theta_range_max     90
_pd_proc_2theta_range_inc     0.0139
_pd_proc_info_data_reduction     ?
_pd_proc_info_excluded_regions     ?
_pd_proc_ls_background_function     Chebychev
_pd_proc_ls_pref_orient_corr     'spherical harmonic'
_pd_proc_ls_prof_R_factor     0.03
_pd_proc_ls_prof_wR_factor     0.04
_pd_proc_ls_prof_wR_expected     0.011
_pd_proc_ls_profile_function     pseudo-Voigt
_pd_proc_ls_special_details     ?
_pd_proc_wavelength     ?
_pd_spec_mount_mode     reflection
_pd_spec_mounting     'packed powder pellet'
_pd_spec_shape     flat_sheet
_pd_spec_size_axial     25
_pd_spec_size_equat     25
_pd_spec_size_thick     1
loop_
    _atom_site_type_symbol
    _atom_site_label
    _atom_site_fract_x
    _atom_site_fract_y
    _atom_site_fract_z
    _atom_site_occupancy
    _atom_site_symmetry_multiplicity
    Nd+3 Nd1 0.4909(2) 0.3621(3) 0.42810(6) 1 8
    Nd+3 Nd2 0.1338(2) 0.3296(4) 0.33652(7) 1 8
    Nd+3 Nd3 0.2655(2) 0.0934(3) 0.18257(7) 1 8
    B B1 0.249(4) 0.387(7) 0.9703(13) 1 8
    Si+4 Si1 0.3810(10) 0.3516(16) 0.0787(3) 1 8
    Si+4 Si2 0.4381(9) 0.3240(17) 0.2814(4) 1 8
    O-2 O1 0.2558(17) 0.254(3) 0.9191(7) 1 8
    O-2 O2 0.1165(18) 0.399(3) 0.9903(7) 1 8
    O-2 O3 0.3697(19) 0.348(3) 0.0088(6) 1 8
    O-2 O4 0.4525(17) 0.170(3) 0.1055(7) 1 8
    O-2 O5 0.2286(15) 0.346(3) 0.1083(7) 1 8
    O-2 O6 0.4662(17) 0.537(3) 0.0938(8) 1 8
    O-2 O7 0.6028(18) 0.293(2) 0.2773(7) 1 8
    O-2 O8 0.4151(15) 0.369(2) 0.2120(7) 1 8
    O-2 O9 0.3903(18) 0.466(2) 0.3239(7) 1 8
    O-2 O10 0.3481(15) 0.138(3) 0.2880(6) 1 8
    
    
 loop_
        _atom_site_aniso_label 
        _atom_site_aniso_U_11                                          
        _atom_site_aniso_U_22                                          
        _atom_site_aniso_U_33                                          
        _atom_site_aniso_U_12                                          
        _atom_site_aniso_U_13                                          
        _atom_site_aniso_U_23                                          
        _atom_site_aniso_type_symbol
       ?   ?   ?   ?   ?   ?   ?   ?
          
_geom_special_details     ?
loop_
    _geom_bond_atom_site_label_1
    _geom_bond_atom_site_label_2
    _geom_bond_site_symmetry_1
    _geom_bond_site_symmetry_2
    _geom_bond_distance
    _geom_bond_publ_flag
    Nd1 O1 . 7_554 2.454(17) ?
    Nd1 O2 . 2_564 2.460(19) ?
    Nd1 O2 . 6_556 2.265(17) ?
    Nd1 O4 . 3_655 2.39(2) ?
    Nd1 O6 . 3_645 2.40(2) ?
    Nd2 O1 . 7_554 2.327(17) ?
    Nd2 O8 . 6_455 2.432(15) ?
    Nd2 O10 . 8_555 2.47(2) ?
    Nd3 Nd3 . 8_545 3.567(3) ?
    Nd3 Nd3 . 8_555 3.567(3) ?
    Nd3 O5 . 8_545 2.457(19) ?
    Nd3 O7 . 6_455 2.325(16) ?
    B1 O2 . . 1.38(4) ?
    Si1 O3 . . 1.618(16) ?
    Si1 O4 . . 1.59(2) ?
    Si1 O5 . . 1.641(18) ?
    Si1 O6 . . 1.60(2) ?
    Si2 O7 . . 1.63(2) ?
    Si2 O8 . . 1.649(19) ?
    Si2 O9 . . 1.483(19) ?
    Si2 O10 . . 1.60(2) ?
loop_
    _geom_angle_atom_site_label_1
    _geom_angle_atom_site_label_2
    _geom_angle_atom_site_label_3
    _geom_angle_site_symmetry_1
    _geom_angle_site_symmetry_2
    _geom_angle_site_symmetry_3
    _geom_angle
    _geom_angle_publ_flag
    O1 Nd1 O2 7_554 . 2_564 83.2(6) ?
    O1 Nd1 O2 7_554 . 6_556 128.2(6) ?
    O1 Nd1 O4 7_554 . 3_655 119.9(6) ?
    O1 Nd1 O6 7_554 . 3_645 79.8(6) ?
    O2 Nd1 O2 2_564 . 6_556 70.5(6) ?
    O2 Nd1 O4 2_564 . 3_655 69.9(6) ?
    O2 Nd1 O6 2_564 . 3_645 149.5(6) ?
    O2 Nd1 O4 6_556 . 3_655 92.2(7) ?
    O2 Nd1 O6 6_556 . 3_645 101.0(7) ?
    O4 Nd1 O6 3_655 . 3_645 140.6(6) ?
    O1 Nd2 O8 7_554 . 6_455 149.1(6) ?
    O1 Nd2 O10 7_554 . 8_555 124.2(6) ?
    O8 Nd2 O10 6_455 . 8_555 75.6(5) ?
    Nd3 Nd3 Nd3 8_545 . 8_555 170.24(8) ?
    Nd3 Nd3 O5 8_545 . 8_545 44.7(4) ?
    Nd3 Nd3 O7 8_545 . 6_455 123.3(4) ?
    Nd3 Nd3 O5 8_555 . 8_545 135.7(4) ?
    Nd3 Nd3 O7 8_555 . 6_455 48.2(4) ?
    O5 Nd3 O7 8_545 . 6_455 137.0(5) ?
    O3 Si1 O4 . . . 113.9(11) ?
    O3 Si1 O5 . . . 110.7(10) ?
    O3 Si1 O6 . . . 105.4(11) ?
    O4 Si1 O5 . . . 102.6(11) ?
    O4 Si1 O6 . . . 110.7(11) ?
    O5 Si1 O6 . . . 113.8(11) ?
    O7 Si2 O8 . . . 96.0(9) ?
    O7 Si2 O9 . . . 116.3(11) ?
    O7 Si2 O10 . . . 116.1(11) ?
    O8 Si2 O9 . . . 117.9(11) ?
    O8 Si2 O10 . . . 100.3(9) ?
    O9 Si2 O10 . . . 109.0(10) ?
    Nd1 O1 Nd2 7_555 . 7_555 117.7(7) ?
    Nd1 O2 Nd1 2_565 . 6_456 109.5(7) ?
    Nd1 O2 B1 2_565 . . 104(2) ?
    Nd1 O2 B1 6_456 . . 141.4(17) ?
    Nd1 O4 Si1 3_645 . . 135.9(10) ?
    Nd3 O5 Si1 8_555 . . 104.6(9) ?
    Nd1 O6 Si1 3_655 . . 147.0(11) ?
    Nd3 O7 Si2 6_555 . . 137.5(9) ?
    Nd2 O8 Si2 6_555 . . 107.8(8) ?
    Nd2 O10 Si2 8_545 . . 137.7(9) ?
_iucr_refine_instructions_details
;
r_exp  1.10413067 r_exp_dash  2.05325172 r_wp  4.02234355 r_wp_dash  7.47998769
 r_p  2.99632578 r_p_dash  6.66327217 weighted_Durbin_Watson  0.254001017 gof
 3.64299595
iters 100000
do_errors
prm lsmax =Get(refine_ls_shift_on_su_max); :  0.01090
xdd "C:\Users\chon120\OneDrive - PNNL\Desktop\saehwa pnnl\Crum
 project\___Crystal data\Data for Nd3BSi2O10\Nd3BSi2O10 1100\%C_4hr (24sec per
 step) 3-22-19.raw"
 r_exp  1.10413067 r_exp_dash  2.05325172 r_wp  4.02234355 r_wp_dash
 7.47998769 r_p  2.99632578 r_p_dash  6.66327217 weighted_Durbin_Watson
 0.254001017 gof  3.64299595
 range 1
 bkg @  6506.03164`_9.40571721 -8651.68826`_14.9918235  5757.0693`_14.4265293
 -3440.32013`_13.5820319  1913.50267`_12.7873866 -1085.79899`_11.9161094
 478.725213`_11.5552002 -247.269941`_11.0404998  145.972115`_10.2844346
 -2.1602732`_9.88884418 -43.8174584`_9.97832611  133.457297`_8.71291616
 -21.3246113`_7.06449139
 start_X  14.5
 LP_Factor( 0)
 Specimen_Displacement(@, -0.02762`_0.00098)
 Rp 250
 Rs 250
 lpsd_th2_angular_range_degrees  3
  lpsd_equitorial_divergence_degrees  0.3
  lpsd_equitorial_sample_length_mm  10
   lpsd_beam_spill_correct_intensity 0
 axial_conv
  filament_length  12
  sample_length  25
  receiving_slit_length  12
  primary_soller_angle  2.5
  secondary_soller_angle  2.5
  axial_n_beta  30
 lam
  ymin_on_ymax  0.0001
  la  0.653817 lo  1.540596 lh  0.501844
  la  0.346183 lo  1.544493 lh  0.626579
 str
  LVol_FWHM_CS_G_L( 1, 106.38141`_2.45528, 0.89, 148.72214`_3.43251,,,@,
 167.10353`_3.85675 min =50;)
  e0_from_Strain( 0.00037`_0.00001,,,@, 0.16980`_0.00434 max =1;)
  r_bragg  1.3352435
  phase_MAC  272.645308
  phase_name "Nd3BSi2O10"
  MVW( 5277.568, 1606.486`_0.047, 100.000`_0.000)
  scale @  0.000178291495`_4.254e-007
  space_group Pbca
  Phase_LAC_1_on_cm( 1487.31960`_0.04348)
  Phase_Density_g_on_cm3( 5.45514`_0.00016)
  a @  9.788915`_0.000170
  b @  7.107742`_0.000120
  c @  23.089299`_0.000375
  site Nd1 num_posns  8 x @  0.49085`_0.00021 y @  0.36208`_0.00032 z @
 0.42810`_0.00006 occ Nd+3  1 beq  1
  site Nd2 num_posns  8 x @  0.13384`_0.00021 y @  0.32962`_0.00036 z @
 0.33652`_0.00007 occ Nd+3  1 beq  1
  site Nd3 num_posns  8 x @  0.26551`_0.00020 y @  0.09341`_0.00030 z @
 0.18257`_0.00007 occ Nd+3  1 beq  1
  site B1 num_posns  8 x @  0.24950`_0.00378 y @  0.38712`_0.00702 z @
 0.97030`_0.00128 occ B  1 beq  1
  site Si1 num_posns  8 x @  0.38097`_0.00097 y @  0.35158`_0.00162 z @
 0.07871`_0.00032 occ Si+4  1 beq  1
  site Si2 num_posns  8 x @  0.43806`_0.00086 y @  0.32405`_0.00169 z @
 0.28138`_0.00039 occ Si+4  1 beq  1
  site O1 num_posns  8 x @  0.25576`_0.00171 y @  0.25378`_0.00259 z @
 0.91911`_0.00075 occ O-2  1 beq  1
  site O2 num_posns  8 x @  0.11655`_0.00180 y @  0.39939`_0.00251 z @
 0.99027`_0.00069 occ O-2  1 beq  1
  site O3 num_posns  8 x @  0.36967`_0.00187 y @  0.34760`_0.00291 z @
 0.00879`_0.00057 occ O-2  1 beq  1
  site O4 num_posns  8 x @  0.45246`_0.00165 y @  0.16979`_0.00280 z @
 0.10546`_0.00066 occ O-2  1 beq  1
  site O5 num_posns  8 x @  0.22854`_0.00151 y @  0.34581`_0.00263 z @
 0.10827`_0.00070 occ O-2  1 beq  1
  site O6 num_posns  8 x @  0.46620`_0.00173 y @  0.53735`_0.00259 z @
 0.09383`_0.00075 occ O-2  1 beq  1
  site O7 num_posns  8 x @  0.60278`_0.00181 y @  0.29329`_0.00244 z @
 0.27733`_0.00067 occ O-2  1 beq  1
  site O8 num_posns  8 x @  0.41508`_0.00149 y @  0.36912`_0.00249 z @
 0.21205`_0.00066 occ O-2  1 beq  1
  site O9 num_posns  8 x @  0.39031`_0.00180 y @  0.46623`_0.00247 z @
 0.32392`_0.00072 occ O-2  1 beq  1
  site O10 num_posns  8 x @  0.34813`_0.00152 y @  0.13793`_0.00272 z @
 0.28796`_0.00063 occ O-2  1 beq  1
  PO_Spherical_Harmonics(sh_595a92bc_10, 8 load sh_Cij_prm { y00
 !sh_595a92bc_10_c00 1 y20 sh_595a92bc_10_c20  0.15478`_0.00651 y22p
 sh_595a92bc_10_c22p  0.07472`_0.00392 y40 sh_595a92bc_10_c40  0.10248`_0.00846
 y42p sh_595a92bc_10_c42p -0.03434`_0.00646 y44p sh_595a92bc_10_c44p
 0.04591`_0.00723 y60 sh_595a92bc_10_c60  0.04368`_0.00947 y62p
 sh_595a92bc_10_c62p  0.00805`_0.00638 y64p sh_595a92bc_10_c64p
 0.07503`_0.00526 y66p sh_595a92bc_10_c66p  0.02704`_0.00587 y80
 sh_595a92bc_10_c80  0.11531`_0.00940 y82p sh_595a92bc_10_c82p
 -0.00594`_0.00848 y84p sh_595a92bc_10_c84p  0.06158`_0.00534 y86p
 sh_595a92bc_10_c86p -0.05437`_0.00678 y88p sh_595a92bc_10_c88p
 0.01725`_0.00811 } )
;
