# Supplementary material for: Synthesis and crystal structure of a neodymium borosilicate, Nd3BSi2O10
Source: Acta Crystallogr E Crystallogr Commun. 2019 Apr 25;75(Pt 5):700–2. doi: 10.1107/S2056989019005024 (PMC6505600; doi:10.1107/S2056989019005024)
Supplement: Supplementary file 2 [file e-75-00700-Isup2.hkl]

data_I
_cell_length_a 9.7934(3)
_cell_length_b 7.1051(2)
_cell_length_c 23.0892(7)
_cell_angle_alpha 90
_cell_angle_beta  90
_cell_angle_gamma 90
_shelx_F_squared_multiplier 1
loop_
_symmetry_equiv_pos_as_xyz
  'x, y, z '
  '-x, y+1/2, -z+1/2 '
  '-x+1/2, -y, z+1/2 '
  '-x+1/2, y+1/2, z '
  'x, -y+1/2, z+1/2 '
  '-x, -y, -z '
  'x+1/2, -y+1/2, -z '
  'x+1/2, y, -z+1/2 '
loop_
_refln_index_h
_refln_index_k
_refln_index_l
_refln_F_squared_calc
_refln_F_squared_meas
_refln_F_squared_sigma
_refln_observed_status
   0   0   4        0.89        0.88      0.02 o
   1   1   1        1.04        1.01      0.03 o
   1   1   2        0.01        0.01      0.01 o
   1   0   4        0.23        0.23      0.02 o
   2   0   0        0.00        0.00      0.00 o
   1   1   3        0.64        0.59      0.03 o
   2   0   2        3.23        3.16      0.05 o
   1   1   4        5.23        4.99      0.06 o
   2   1   0        0.16        0.15      0.02 o
   2   1   1        0.70        0.68      0.03 o
   0   0   6        0.45        0.45      0.02 o
   2   1   2        0.78        0.77      0.04 o
   2   0   4        0.00        0.00      0.00 o
   1   1   5        0.53        0.49      0.03 o
   1   0   6        0.39        0.39      0.03 o
   2   1   3        0.31        0.31      0.03 o
   0   2   0        0.55        0.56      0.06 o
   0   2   1        1.39        1.33      0.05 o
   0   2   2        0.01        0.01      0.01 o
   2   1   4        1.60        1.56      0.05 o
   1   2   1        0.58        0.56      0.04 o
   0   2   3        4.18        4.11      0.08 o
   1   2   2        1.90        1.87      0.09 o
   1   1   6        1.92        1.83      0.05 o
   3   0   2        3.50        3.52      0.06 o
   1   2   3       14.86       14.67      0.12 o
   2   1   5        2.03        1.96      0.07 o
   2   0   6       10.48       10.53      0.13 o
   0   2   4        0.11        0.11      0.03 o
   3   1   1        2.08        2.14      0.06 o
   1   2   4        1.61        1.58      0.10 o
   0   0   8        6.64        6.59      0.12 o
   2   2   0        0.30        0.29      0.04 o
   3   1   2        8.51        8.25      0.14 o
   1   1   7        2.22        2.16      0.08 o
   2   2   1        9.16        8.98      0.14 o
   3   0   4        7.69        7.58      0.10 o
   0   2   5        0.94        0.98      0.05 o
   2   2   2        0.56        0.55      0.06 o
   2   1   6        5.21        5.05      0.10 o
   1   0   8        1.18        1.17      0.05 o
   3   1   3        0.00        0.00      0.01 o
   1   2   5        4.28        4.26      0.07 o
   2   2   3        0.60        0.58      0.04 o
   3   1   4        0.03        0.03      0.01 o
   0   2   6        0.22        0.22      0.04 o
   1   1   8        5.23        5.08      0.07 o
   2   2   4        0.16        0.16      0.03 o
   2   1   7        0.78        0.79      0.05 o
   1   2   6        0.18        0.17      0.04 o
   3   1   5        0.85        0.89      0.06 o
   3   0   6        0.48        0.50      0.04 o
   2   0   8        0.02        0.02      0.01 o
   4   0   0        0.36        0.35      0.02 o
   2   2   5        1.55        1.56      0.05 o
   0   2   7        0.31        0.31      0.04 o
   4   0   2        0.75        0.75      0.04 o
   3   2   1        0.01        0.01      0.01 o
   3   2   2        0.08        0.09      0.02 o
   3   1   6        0.77        0.79      0.05 o
   2   1   8        0.00        0.01      0.01 o
   1   2   7        0.35        0.36      0.04 o
   1   1   9        0.10        0.10      0.02 o
   4   1   0        0.44        0.44      0.05 o
   0   0  10        0.35        0.35      0.04 o
   2   2   6        0.32        0.31      0.05 o
   4   1   1        2.08        2.07      0.08 o
   3   2   3        0.31        0.32      0.04 o
   1   3   1        0.70        0.71      0.05 o
   4   1   2        0.01        0.01      0.01 o
   1   3   2        0.65        0.67      0.08 o
   4   0   4        0.16        0.16      0.02 o
   1   0  10        0.15        0.15      0.02 o
   0   2   8        0.00        0.00      0.00 o
   3   2   4        0.02        0.02      0.01 o
   4   1   3        0.00        0.00      0.00 o
   3   1   7        1.36        1.36      0.07 o
   1   3   3        1.96        1.95      0.08 o
   1   2   8        0.46        0.47      0.05 o
   2   2   7        4.61        4.83      0.10 o
   2   1   9        0.06        0.06      0.02 o
   3   0   8        2.09        2.17      0.08 o
   4   1   4        0.10        0.10      0.02 o
   1   1  10        0.01        0.01      0.00 o
   1   3   4        1.43        1.47      0.12 o
   3   2   5        3.33        3.54      0.11 o
   2   3   0        0.44        0.46      0.08 o
   2   3   1        3.47        3.48      0.08 o
   2   3   2        0.45        0.47      0.07 o
   2   0  10        0.31        0.31      0.04 o
   0   2   9        0.08        0.08      0.02 o
   4   1   5        0.03        0.03      0.01 o
   3   1   8        0.81        0.86      0.07 o
   4   0   6        4.14        4.39      0.09 o
   1   3   5        3.81        4.09      0.12 o
   2   3   3        0.04        0.04      0.01 o
   3   2   6        0.29        0.30      0.05 o
   2   2   8        0.57        0.59      0.05 o
   1   2   9        9.86       10.19      0.15 o
   4   2   0        0.79        0.84      0.07 o
   4   2   1        5.85        5.96      0.13 o
   2   1  10        2.76        2.77      0.10 o
   2   3   4        0.03        0.03      0.02 o
   4   2   2        1.51        1.57      0.09 o
   4   1   6        0.18        0.18      0.04 o
   1   3   6        0.01        0.01      0.01 o
   1   1  11        0.01        0.01      0.01 o
   4   2   3        3.54        3.72      0.09 o
   3   2   7        0.59        0.61      0.07 o
   3   1   9        1.32        1.37      0.07 o
   0   2  10        0.25        0.26      0.04 o
   2   3   5        5.84        6.12      0.12 o
   5   0   2        3.57        3.62      0.11 o
   0   0  12        4.74        4.80      0.10 o
   2   2   9        8.83        9.37      0.18 o
   3   3   1        8.74        9.23      0.19 o
   4   2   4        0.15        0.15      0.03 o
   1   2  10        1.92        1.96      0.10 o
   4   1   7        0.46        0.47      0.05 o
   3   3   2        1.57        1.64      0.13 o
   1   0  12        2.83        2.99      0.11 o
   1   3   7        7.96        8.40      0.20 o
   3   0  10        2.91        3.08      0.11 o
   5   1   1        2.90        3.03      0.12 o
   4   0   8        3.44        3.75      0.10 o
   2   3   6        0.02        0.02      0.02 o
   5   1   2        2.95        3.26      0.13 o
   2   1  11        0.29        0.32      0.04 o
   3   3   3        1.56        1.71      0.09 o
   5   0   4        7.71        8.02      0.16 o
   4   2   5       12.08       12.49      0.16 o
   3   2   8        0.08        0.08      0.03 o
   5   1   3        0.59        0.62      0.06 o
   1   1  12        2.04        2.13      0.10 o
   3   1  10        8.48        8.68      0.17 o
   3   3   4        0.79        0.81      0.09 o
   0   2  11        6.16        6.60      0.11 o
   4   1   8        0.01        0.01      0.01 o
   2   2  10        0.08        0.08      0.02 o
   1   3   8        0.09        0.09      0.04 o
   5   1   4        2.97        2.97      0.12 o
   2   0  12        0.01        0.01      0.01 o
   2   3   7        2.54        2.62      0.10 o
   4   2   6        2.33        2.33      0.12 o
   1   2  11        3.66        3.72      0.13 o
   0   4   0        5.89        6.05      0.20 o
   0   4   1        5.72        5.94      0.20 o
   3   3   5        0.16        0.16      0.03 o
   0   4   2        0.02        0.02      0.01 o
   3   2   9        0.00        0.00      0.01 o
   5   1   5        0.05        0.04      0.01 o
   5   0   6        0.02        0.01      0.00 o
   1   4   1        0.01        0.01      0.01 o
   2   1  12        1.68        1.57      0.06 o
   0   4   3        0.00        0.00      0.01 o
   1   4   2        0.79        0.82      0.06 o
   4   2   7        8.55        8.98      0.16 o
   4   1   9        0.74        0.78      0.06 o
   3   3   6        0.44        0.46      0.05 o
   2   3   8        0.64        0.67      0.06 o
   3   1  11        0.02        0.02      0.01 o
   1   3   9        0.71        0.74      0.06 o
   5   2   1        0.67        0.68      0.06 o
   1   4   3        0.03        0.03      0.02 o
   4   3   0        0.07        0.07      0.02 o
   0   4   4        0.17        0.17      0.03 o
   4   3   1        1.07        1.10      0.08 o
   1   1  13        0.23        0.24      0.04 o
   5   2   2        0.01        0.01      0.01 o
   2   2  11        1.91        1.98      0.08 o
   5   1   6        0.00        0.00      0.00 o
   0   2  12        0.12        0.12      0.02 o
   4   3   2        0.30        0.28      0.04 o
   4   0  10        0.98        0.89      0.06 o
   5   2   3        0.00        0.00      0.01 o
   1   4   4        0.33        0.30      0.04 o
   2   4   0        0.05        0.05      0.01 o
   1   2  12        0.06        0.06      0.02 o
   2   4   1        0.66        0.62      0.06 o
   3   2  10        0.19        0.18      0.03 o
   4   3   3        0.07        0.06      0.02 o
   0   4   5        0.72        0.71      0.07 o
   3   0  12        0.65        0.63      0.06 o
   3   3   7        1.04        1.02      0.07 o
   4   2   8        0.47        0.47      0.05 o
   2   4   2        3.30        3.33      0.11 o
   0   0  14        0.12        0.12      0.02 o
   5   2   4        0.08        0.08      0.02 o
   2   3   9        0.31        0.30      0.05 o
   5   1   7        1.38        1.38      0.07 o
   4   1  10        0.02        0.02      0.01 o
   1   4   5        0.13        0.14      0.04 o
   4   3   4        0.01        0.01      0.01 o
   6   0   0        0.01        0.01      0.01 o
   2   4   3        0.17        0.18      0.03 o
   1   3  10        1.02        1.07      0.10 o
   1   0  14        2.03        2.13      0.09 o
   2   1  13        0.34        0.36      0.04 o
   5   0   8        2.16        2.22      0.09 o
   6   0   2        2.12        2.06      0.10 o
   3   1  12        1.35        1.31      0.07 o
   0   4   6        0.02        0.02      0.02 o
   5   2   5        0.34        0.32      0.05 o
   2   4   4        0.01        0.01      0.00 o
   2   2  12        0.03        0.03      0.01 o
   4   3   5        0.00        0.00      0.01 o
   3   3   8        0.21        0.20      0.04 o
   1   4   6        0.34        0.33      0.04 o
   6   1   0        2.75        2.68      0.10 o
   0   2  13        0.68        0.67      0.06 o
   6   1   1        0.01        0.01      0.01 o
   1   1  14        0.96        0.94      0.08 o
   4   2   9        0.02        0.02      0.01 o
   3   2  11        2.07        2.08      0.11 o
   5   1   8        0.00        0.00      0.01 o
   6   1   2        1.29        1.31      0.08 o
   6   0   4        0.29        0.31      0.04 o
   2   4   5        2.01        2.14      0.12 o
   1   2  13        0.30        0.32      0.05 o
   5   2   6        0.45        0.48      0.05 o
   2   3  10        0.00        0.00      0.01 o
   0   4   7        2.58        2.76      0.14 o
   2   0  14        6.86        7.29      0.13 o
   6   1   3        0.05        0.05      0.01 o
   4   3   6        0.50        0.50      0.05 o
   3   4   1        1.07        1.08      0.11 o
   4   1  11        0.04        0.04      0.01 o
   1   3  11        0.07        0.07      0.02 o
   3   4   2        2.28        2.20      0.11 o
   1   4   7        1.12        1.09      0.09 o
   3   3   9        3.71        3.99      0.13 o
   6   1   4        0.59        0.65      0.05 o
   2   4   6        7.45        8.38      0.21 o
   3   4   3        3.95        4.42      0.22 o
   2   1  14        0.86        0.95      0.06 o
   3   1  13        3.51        3.87      0.12 o
   5   2   7        3.60        3.89      0.16 o
   5   1   9        1.84        1.99      0.09 o
   4   2  10        0.04        0.05      0.02 o
   4   0  12        0.04        0.04      0.02 o
   0   4   8        4.03        4.21      0.11 o
   4   3   7        0.31        0.32      0.04 o
   2   2  13        0.02        0.02      0.02 o
   3   4   4        1.72        1.72      0.11 o
   5   3   1        5.25        5.28      0.14 o
   6   1   5        0.01        0.01      0.01 o
   6   0   6        1.66        1.71      0.10 o
   3   2  12        0.49        0.50      0.06 o
   5   3   2        0.04        0.04      0.02 o
   0   2  14        0.60        0.64      0.06 o
   2   3  11        1.80        1.94      0.09 o
   1   4   8        0.16        0.17      0.04 o
   5   0  10        1.82        1.94      0.10 o
   2   4   7        1.33        1.42      0.11 o
   1   1  15        1.71        1.80      0.08 o
   6   2   0        0.18        0.19      0.03 o
   5   3   3        0.43        0.46      0.05 o
   6   2   1        3.11        3.29      0.13 o
   4   1  12        0.02        0.03      0.01 o
   1   2  14        0.15        0.16      0.03 o
   3   4   5        1.42        1.53      0.14 o
   1   3  12        0.54        0.58      0.06 o
   3   3  10        1.79        1.89      0.12 o
   5   2   8        0.67        0.70      0.07 o
   3   0  14        0.01        0.01      0.00 o
   6   2   2        0.07        0.07      0.02 o
   6   1   6        2.17        2.30      0.10 o
   4   3   8        0.17        0.18      0.03 o
   5   1  10        2.68        2.97      0.14 o
   0   4   9        0.66        0.73      0.09 o
   5   3   4        2.88        3.19      0.16 o
   6   2   3        2.44        2.56      0.12 o
   4   2  11        0.01        0.01      0.01 o
   3   4   6        0.34        0.34      0.05 o
   2   4   8        0.15        0.15      0.02 o
   1   4   9        0.15        0.15      0.03 o
   0   0  16        0.04        0.04      0.01 o
   3   1  14        1.72        1.82      0.08 o
   2   1  15        0.29        0.31      0.04 o
   4   4   0        1.02        1.08      0.08 o
   6   2   4        0.13        0.14      0.03 o
   4   4   1        0.02        0.02      0.02 o
   5   3   5        0.50        0.51      0.06 o
   6   1   7        0.08        0.08      0.02 o
   2   2  14        0.04        0.04      0.02 o
   3   2  13        1.82        1.78      0.10 o
   2   3  12        0.04        0.04      0.02 o
   1   0  16        0.00        0.00      0.01 o
   4   4   2        0.09        0.09      0.02 o
   5   2   9        0.34        0.33      0.05 o
   6   0   8        0.01        0.01      0.01 o
   4   3   9        0.10        0.09      0.02 o
   3   3  11        1.00        0.98      0.07 o
   4   4   3        0.00        0.00      0.02 o
   0   2  15        5.13        5.31      0.13 o
   6   2   5        0.01        0.01      0.01 o
   3   4   7        0.06        0.06      0.02 o
   4   1  13        0.07        0.07      0.02 o
   0   4  10        0.03        0.04      0.01 o
   1   3  13        0.09        0.09      0.02 o
   5   3   6        0.01        0.01      0.01 o
   5   1  11        1.08        1.07      0.07 o
   1   5   1        0.87        0.86      0.10 o
   1   1  16        2.28        2.26      0.11 o
   2   4   9        0.11        0.11      0.04 o
   1   2  15        1.58        1.57      0.10 o
   1   5   2        0.02        0.02      0.01 o
   4   4   4        0.03        0.03      0.01 o
   1   4  10        1.11        1.10      0.08 o
   6   1   8        1.51        1.49      0.08 o
   4   2  12        0.44        0.44      0.05 o
   7   0   2        0.32        0.31      0.04 o
   2   0  16        0.31        0.29      0.03 o
   6   2   6        0.61        0.57      0.06 o
   1   5   3        0.07        0.07      0.02 o
   5   2  10        0.02        0.02      0.01 o
   4   4   5        0.67        0.67      0.08 o
   5   0  12        1.62        1.61      0.08 o
   3   4   8        0.09        0.09      0.03 o
   5   3   7        0.75        0.74      0.07 o
   7   1   1        0.00        0.00      0.00 o
   4   3  10        0.07        0.07      0.02 o
   4   0  14        0.04        0.04      0.02 o
   1   5   4        2.97        3.00      0.13 o
   3   1  15        0.25        0.25      0.03 o
   2   5   0        0.09        0.09      0.01 o
   2   3  13        2.20        2.19      0.09 o
   7   1   2        0.03        0.03      0.01 o
   2   5   1        0.24        0.24      0.05 o
   3   2  14        0.22        0.22      0.03 o
   7   0   4        0.08        0.08      0.03 o
   2   1  16        0.91        0.95      0.06 o
   3   3  12        0.02        0.02      0.01 o
   2   2  15        0.08        0.09      0.02 o
   0   4  11        0.95        1.03      0.09 o
   2   5   2        0.76        0.82      0.06 o
   2   4  10        0.60        0.65      0.06 o
   6   2   7        2.86        3.07      0.13 o
   6   1   9        0.15        0.16      0.03 o
   7   1   3        3.35        3.57      0.14 o
   5   1  12        1.45        1.53      0.08 o
   4   4   6        0.46        0.48      0.07 o
   1   5   5        0.10        0.10      0.04 o
   6   3   0        0.26        0.26      0.04 o
   2   5   3        0.09        0.10      0.04 o
   4   1  14        0.31        0.31      0.03 o
   1   4  11        0.69        0.70      0.07 o
   6   3   1        1.89        1.87      0.09 o
   1   3  14        0.01        0.01      0.01 o
   5   3   8        0.63        0.63      0.06 o
   0   2  16        0.76        0.77      0.06 o
   7   1   4        2.00        2.03      0.10 o
   6   3   2        0.07        0.07      0.02 o
   3   4   9        1.28        1.29      0.09 o
   6   0  10        1.05        1.07      0.08 o
   4   2  13        7.34        7.41      0.20 o
   5   2  11        1.36        1.32      0.09 o
   2   5   4        1.12        1.09      0.07 o
   1   2  16        0.27        0.26      0.03 o
   6   3   3        0.26        0.26      0.04 o
   4   3  11        0.11        0.11      0.02 o
   1   1  17        0.23        0.23      0.03 o
   1   5   6        0.81        0.82      0.06 o
   3   0  16        1.47        1.48      0.09 o
   6   2   8        0.51        0.51      0.04 o
   4   4   7        0.01        0.01      0.02 o
   7   1   5        2.04        2.01      0.10 o
   7   0   6        0.85        0.83      0.06 o
   5   4   1        0.62        0.62      0.07 o
   6   1  10        0.43        0.42      0.04 o
   6   3   4        0.01        0.01      0.01 o
   2   5   5        0.27        0.26      0.04 o
   5   4   2        0.81        0.80      0.08 o
   2   4  11        0.10        0.09      0.03 o
   0   4  12        1.60        1.64      0.10 o
   2   3  14        0.01        0.01      0.01 o
   3   3  13        6.47        6.80      0.18 o
   5   3   9        2.52        2.73      0.13 o
   3   5   1        0.00        0.00      0.02 o
   7   2   1        0.16        0.18      0.03 o
   3   1  16        0.16        0.17      0.03 o
   5   4   3        3.50        3.76      0.19 o
   3   2  15        0.84        0.90      0.10 o
   3   5   2        4.15        4.42      0.15 o
   5   1  13        0.52        0.55      0.04 o
   1   4  12        1.48        1.56      0.09 o
   1   5   7        0.02        0.02      0.02 o
   7   2   2        0.13        0.13      0.02 o
   7   1   6        0.56        0.58      0.05 o
   3   4  10        1.88        1.95      0.12 o
   6   3   5        0.99        1.01      0.07 o
   2   2  16        0.35        0.36      0.04 o
   2   1  17        0.76        0.78      0.05 o
   4   4   8        3.37        3.45      0.13 o
   2   5   6        2.93        3.01      0.12 o
   3   5   3        1.36        1.39      0.11 o
   6   2   9        3.14        3.19      0.12 o
   7   2   3        2.98        3.01      0.14 o
   5   4   4        4.09        4.14      0.17 o
   0   0  18        0.31        0.32      0.04 o
   4   1  15        0.01        0.01      0.01 o
   5   2  12        0.21        0.20      0.03 o
   1   3  15        2.92        2.87      0.13 o
   4   2  14        0.56        0.54      0.05 o
   4   3  12        0.01        0.01      0.01 o
   1   0  18        1.53        1.53      0.09 o
   3   5   4        0.40        0.40      0.04 o
   7   2   4        0.33        0.33      0.03 o
   6   3   6        0.42        0.43      0.07 o
   0   2  17        0.25        0.26      0.04 o
   6   1  11        0.64        0.66      0.06 o
   7   1   7        0.72        0.75      0.05 o
   5   4   5        1.44        1.50      0.12 o
   1   5   8        1.93        2.00      0.12 o
   5   3  10        0.00        0.00      0.01 o
   5   0  14        0.23        0.23      0.03 o
   2   4  12        0.22        0.23      0.03 o
   2   5   7        0.10        0.10      0.02 o
   7   0   8        0.30        0.31      0.04 o
   1   2  17        2.10        2.15      0.11 o
