# Supplementary material for: Synthesis and crystal structure of a neodymium borosilicate, Nd3BSi2O10
Source: Acta Crystallogr E Crystallogr Commun. 2019 Apr 25;75(Pt 5):700–2. doi: 10.1107/S2056989019005024 (PMC6505600; doi:10.1107/S2056989019005024)
Supplement: Supplementary file 4 [file e-75-00700-Isup4.rtv]

data_I

_pd_block_id      ?


_pd_proc_2theta_range_min         14.5        
_pd_proc_2theta_range_max         90        
_pd_proc_2theta_range_inc         0.0139  
_pd_meas_step_count_time   24


loop_
      _pd_proc_point_id       
      _pd_meas_angle_2theta
      _pd_meas_counts_total
      _pd_calc_intensity_total
      _pd_proc_intensity_bkg_calc

1 14.5035244 28744 28029.9392 28145.7959
2 14.5174672 28568 27979.8393 28099.2813
3 14.53141 28240 27929.7586 28052.9611
4 14.5453528 28009 27879.6978 28006.8481
5 14.5592956 28555 27829.6576 27960.956
6 14.5732384 27986 27779.6388 27915.2997
7 14.5871812 28322 27729.6421 27869.8957
8 14.601124 27920 27679.6683 27824.7617
9 14.6150668 28089 27629.7181 27779.9174
10 14.6290096 28114 27579.7921 27735.3849
11 14.6429524 28030 27529.8912 27691.1885
12 14.6568952 28003 27480.016 27647.3565
13 14.670838 27551 27430.1673 27603.9239
14 14.6847808 27929 27380.3456 27560.9374
15 14.6987236 27897 27330.5518 27518.4484
16 14.7126664 27817 27280.7865 27476.4604
17 14.7266092 27554 27231.0504 27434.9306
18 14.740552 27950 27181.3441 27393.9455
19 14.7544948 27471 27131.6684 27353.5927
20 14.7684376 27209 27082.0239 27313.946
21 14.7823804 27496 27032.4112 27275.0976
22 14.7963232 27568 26982.831 27237.158
23 14.810266 27383 26933.284 27200.1667
24 14.8242088 27692 26883.7708 27164.0657
25 14.8381516 27769 26834.292 27128.9868
26 14.8520944 27616 26784.8483 27095.1185
27 14.8660372 27568 26735.4402 27062.6194
28 14.87998 27328 26686.0685 27031.6529
29 14.8939228 27264 26636.7338 27002.4067
30 14.9078656 27344 26587.4365 26975.0994
31 14.9218084 27533 26538.1774 26949.9864
32 14.9357512 27476 26488.9571 26927.3682
33 14.949694 27434 26439.7761 26907.6005
34 14.9636368 27430 26390.635 26891.1065
35 14.9775796 27439 26341.5345 26878.3929
36 14.9915224 27351 26292.475 26870.0701
37 15.0054652 27396 26243.4572 26866.8842
38 15.019408 27081 26194.4817 26869.7512
39 15.0333508 27064 26145.549 26879.8068
40 15.0472936 27372 26096.6596 26898.4746
41 15.0612364 27083 26047.8142 26927.5619
42 15.0751792 27362 25999.0132 26969.3943
43 15.089122 27386 25950.2572 27027.0107
44 15.1030648 27233 25901.5468 27104.4503
45 15.1170076 27089 25852.8825 27207.1771
46 15.1309504 27432 25804.2649 27342.7058
47 15.1448932 27132 25755.6943 27521.4887
48 15.158836 27492 25707.1715 27758.1065
49 15.1727788 27444 25658.6968 28072.7874
50 15.1867216 27785 25610.2708 28493.2261
51 15.2006644 28001 25561.8941 29056.5091
52 15.2146072 28579 25513.567 29811.5624
53 15.22855 29549 25465.2902 30823.517
54 15.2424928 29980 25417.064 32177.7099
55 15.2564356 31847 25368.889 33980.3013
56 15.2703784 33778 25320.7657 36351.5811
57 15.2843212 36217 25272.6945 39394.0865
58 15.298264 39933 25224.676 43102.8663
59 15.3122068 44548 25176.7106 47191.8134
60 15.3261496 50448 25128.7987 50914.4706
61 15.3400924 54968 25080.9408 53169.3228
62 15.3540352 57191 25033.1374 53129.3054
63 15.367978 56109 24985.389 50898.1087
64 15.3819208 50566 24937.6959 47285.8875
65 15.3958636 44044 24890.0586 43095.5848
66 15.4098064 38727 24842.4776 38983.0399
67 15.4237492 33687 24794.9533 35487.9106
68 15.437692 30782 24747.4861 32835.4008
69 15.4516348 28408 24700.0764 30938.2369
70 15.4655776 27584 24652.7247 29596.7357
71 15.4795204 27478 24605.4314 28633.7775
72 15.4934632 27112 24558.1969 27925.6251
73 15.507406 26551 24511.0217 27391.9216
74 15.5213488 26422 24463.906 26981.0095
75 15.5352916 26121 24416.8503 26659.2714
76 15.5492344 25989 24369.8551 26404.4498
77 15.5631772 26190 24322.9207 26201.6061
78 15.57712 25960 24276.0474 26040.6794
79 15.5910628 25455 24229.2357 25915.0056
80 15.6050056 25924 24182.486 25820.4287
81 15.6189484 25657 24135.7987 25754.7992
82 15.6328912 25561 24089.174 25717.7521
83 15.646834 25487 24042.6124 25710.7211
84 15.6607768 25510 23996.1143 25737.1858
85 15.6747196 25885 23949.6799 25803.1718
86 15.6886624 25486 23903.3097 25918.0253
87 15.7026052 26294 23857.004 26095.4727
88 15.716548 26177 23810.7632 26354.9865
89 15.7304908 27003 23764.5876 26723.5115
90 15.7444336 27033 23718.4775 27237.6278
91 15.7583764 27610 23672.4333 27946.1402
92 15.7723192 28599 23626.4553 28912.7097
93 15.786262 29836 23580.5438 30216.9028
94 15.8002048 31201 23534.6992 31948.595
95 15.8141476 33071 23488.9219 34182.7953
96 15.8280904 35058 23443.212 36910.6129
97 15.8420332 37921 23397.5699 39908.8441
98 15.855976 40866 23351.996 42612.9631
99 15.8699188 43100 23306.4905 44213.5931
100 15.8838616 44109 23261.0538 44134.2592
101 15.8978044 42994 23215.6861 42485.873
102 15.9117472 40149 23170.3878 39857.7862
103 15.92569 36657 23125.1591 36801.2367
104 15.9396328 33755 23080.0003 33763.9619
105 15.9535756 30718 23034.9117 31140.0042
106 15.9675184 28633 22989.8936 29117.0787
107 15.9814612 27405 22944.9463 27650.4059
108 15.995404 26169 22900.0701 26600.0476
109 16.0093468 25567 22855.2651 25835.4925
110 16.0232896 25077 22810.5318 25263.576
111 16.0372324 24762 22765.8703 24823.0147
112 16.0511752 24466 22721.2809 24473.9484
113 16.065118 24552 22676.7639 24190.3051
114 16.0790608 23934 22632.3196 23954.6176
115 16.0930036 24009 22587.9481 23754.835
116 16.1069464 23888 22543.6497 23582.4546
117 16.1208892 23901 22499.4247 23431.3535
118 16.134832 23553 22455.2733 23297.0359
119 16.1487748 23638 22411.1958 23176.1416
120 16.1627176 23148 22367.1924 23066.1187
121 16.1766604 23252 22323.2633 22965.0011
122 16.1906032 23094 22279.4087 22871.2538
123 16.204546 22681 22235.6289 22783.6642
124 16.2184888 22849 22191.9241 22701.2637
125 16.2324316 22854 22148.2945 22623.2714
126 16.2463744 22793 22104.7404 22549.0514
127 16.2603172 22733 22061.2619 22478.0817
128 16.27426 22680 22017.8593 22409.9308
129 16.2882028 22698 21974.5327 22344.2388
130 16.3021456 22578 21931.2824 22280.7045
131 16.3160884 22451 21888.1085 22219.074
132 16.3300312 22199 21845.0114 22159.1331
133 16.343974 22124 21801.991 22100.7008
134 16.3579168 22691 21759.0478 22043.6255
135 16.3718596 22218 21716.1817 21987.7824
136 16.3858024 22099 21673.3931 21933.0756
137 16.3997452 22423 21630.6821 21879.451
138 16.413688 22283 21588.0489 21826.9374
139 16.4276308 21880 21545.4937 21775.6544
140 16.4415736 21964 21503.0166 21725.4837
141 16.4555164 21845 21460.6178 21675.6971
142 16.4694592 21661 21418.2975 21625.9176
143 16.483402 21828 21376.0558 21576.5296
144 16.4973448 21870 21333.8929 21527.6728
145 16.5112876 21507 21291.809 21479.3237
146 16.5252304 21645 21249.8042 21431.4486
147 16.5391732 21484 21207.8787 21384.0172
148 16.553116 21494 21166.0326 21337.0024
149 16.5670588 21494 21124.2661 21290.3796
150 16.5810016 21638 21082.5794 21244.1267
151 16.5949444 21689 21040.9725 21198.224
152 16.6088872 21245 20999.4456 21152.6534
153 16.62283 21486 20957.9988 21107.3987
154 16.6367728 21303 20916.6323 21062.4451
155 16.6507156 20881 20875.3463 21017.7795
156 16.6646584 21172 20834.1408 20973.3897
157 16.6786012 21264 20793.0159 20929.2649
158 16.692544 21379 20751.9719 20885.3953
159 16.7064868 21134 20711.0087 20841.772
160 16.7204296 20978 20670.1266 20798.3872
161 16.7343724 20911 20629.3257 20755.2336
162 16.7483152 20992 20588.606 20712.3051
163 16.762258 20805 20547.9677 20669.596
164 16.7762008 20878 20507.411 20627.1018
165 16.7901436 20625 20466.9358 20584.8182
166 16.8040864 20737 20426.5423 20542.742
167 16.8180292 20665 20386.2306 20500.8708
168 16.831972 20768 20346.0008 20459.2028
169 16.8459148 20638 20305.853 20417.7372
170 16.8598576 20460 20265.7873 20376.474
171 16.8738004 20364 20225.8038 20335.4145
172 16.8877432 20210 20185.9026 20294.5612
173 16.901686 20278 20146.0838 20253.9181
174 16.9156288 20468 20106.3474 20213.4911
175 16.9295716 20336 20066.6935 20173.2884
176 16.9435144 20075 20027.1223 20133.3211
177 16.9574572 20187 19987.6337 20093.6044
178 16.9714 20100 19948.228 20054.1588
179 16.9853428 20210 19908.905 20015.0126
180 16.9992856 20185 19869.665 19976.2057
181 17.0132284 20308 19830.508 19937.7946
182 17.0271712 20039 19791.434 19899.8612
183 17.041114 19989 19752.4432 19862.5253
184 17.0550568 19775 19713.5355 19825.9668
185 17.0689996 19940 19674.7111 19790.4718
186 17.0829424 19782 19635.97 19756.5312
187 17.0968852 19806 19597.3122 19724.7894
188 17.110828 19727 19558.7379 19695.2697
189 17.1247708 19645 19520.247 19667.4574
190 17.1387136 19565 19481.8396 19642.7977
191 17.1526564 19567 19443.5158 19622.4166
192 17.1665992 19720 19405.2756 19606.765
193 17.180542 19582 19367.1191 19594.9808
194 17.1944848 19529 19329.0462 19583.5353
195 17.2084276 19644 19291.0571 19565.8095
196 17.2223704 19650 19253.1517 19535.1696
197 17.2363132 19502 19215.3302 19490.4103
198 17.250256 19473 19177.5925 19436.0851
199 17.2641988 19289 19139.9386 19376.8216
200 17.2781416 19379 19102.3687 19315.5582
201 17.2920844 19526 19064.8827 19255.642
202 17.3060272 19437 19027.4806 19200.0605
203 17.31997 19343 18990.1625 19149.7127
204 17.3339128 19486 18952.9284 19103.8456
205 17.3478556 19233 18915.7784 19061.3391
206 17.3617984 19277 18878.7123 19021.2699
207 17.3757412 19238 18841.7304 18982.9994
208 17.389684 19260 18804.8325 18946.1183
209 17.4036268 19029 18768.0186 18910.3744
210 17.4175696 19061 18731.2889 18875.6189
211 17.4315124 19273 18694.6432 18841.7726
212 17.4454552 19048 18658.0817 18808.8064
213 17.459398 18950 18621.6043 18776.7295
214 17.4733408 19147 18585.2109 18745.5841
215 17.4872836 18814 18548.9017 18715.4436
216 17.5012264 18833 18512.6767 18686.414
217 17.5151692 18989 18476.5357 18658.6377
218 17.529112 18484 18440.4788 18632.3011
219 17.5430548 18700 18404.5061 18607.645
220 17.5569976 18692 18368.6174 18584.9808
221 17.5709404 18715 18332.8128 18564.7134
222 17.5848832 18473 18297.0923 18547.3765
223 17.598826 19027 18261.4559 18533.6888
224 17.6127688 18321 18225.9035 18524.6225
225 17.6267116 18391 18190.4351 18521.4148
226 17.6406544 18618 18155.0508 18525.7013
227 17.6545972 18518 18119.7504 18540.0519
228 17.66854 18626 18084.534 18568.0499
229 17.6824828 18486 18049.4016 18614.6829
230 17.6964256 18687 18014.3531 18686.8683
231 17.7103684 19016 17979.3886 18794.0419
232 17.7243112 19052 17944.5079 18948.8009
233 17.738254 19163 17909.711 19167.4135
234 17.7521968 19280 17874.998 19469.5398
235 17.7661396 19822 17840.3688 19875.3165
236 17.7800824 20709 17805.8233 20395.5476
237 17.7940252 21016 17771.3615 21008.655
238 17.807968 21848 17736.9834 21626.1318
239 17.8219108 22501 17702.689 22082.2699
240 17.8358536 22756 17668.4782 22212.7161
241 17.8497964 22581 17634.3509 21991.586
242 17.8637392 22049 17600.3072 21535.9322
243 17.877682 21117 17566.3469 20956.9696
244 17.8916248 20288 17532.4701 20316.0225
245 17.9055676 19505 17498.6767 19688.4709
246 17.9195104 19088 17464.9666 19151.8596
247 17.9334532 18162 17431.3398 18735.9497
248 17.947396 18323 17397.7963 18426.867
249 17.9613388 17829 17364.3359 18197.0009
250 17.9752816 18003 17330.9587 18022.1904
251 17.9892244 17507 17297.6646 17885.3572
252 18.0031672 17747 17264.4534 17775.2426
253 18.01711 17519 17231.3253 17684.5563
254 18.0310528 17644 17198.2801 17608.5843
255 18.0449956 17564 17165.3177 17544.2543
256 18.0589384 17487 17132.4381 17489.4492
257 18.0728812 17261 17099.6412 17442.3435
258 18.086824 17452 17066.927 17400.6395
259 18.1007668 17337 17034.2954 17361.0091
260 18.1147096 17283 17001.7463 17319.6447
261 18.1286524 17300 16969.2797 17274.2284
262 18.1425952 17138 16936.8955 17225.2522
263 18.156538 17009 16904.5936 17174.6186
264 18.1704808 17050 16872.3739 17123.695
265 18.1844236 17089 16840.2364 17073.5009
266 18.1983664 17137 16808.1811 17025.3058
267 18.2123092 17100 16776.2077 16980.0227
268 18.226252 16764 16744.3163 16937.7032
269 18.2401948 16831 16712.5068 16897.863
270 18.2541376 16841 16680.7791 16859.9524
271 18.2680804 16710 16649.1331 16823.5495
272 18.2820232 16900 16617.5688 16788.2863
273 18.295966 16840 16586.086 16753.7998
274 18.3099088 16833 16554.6846 16720.0067
275 18.3238516 16873 16523.3647 16686.8268
276 18.3377944 16722 16492.126 16654.1705
277 18.3517372 16861 16460.9686 16621.9526
278 18.36568 16697 16429.8923 16590.1261
279 18.3796228 16465 16398.897 16558.8857
280 18.3935656 16515 16367.9827 16528.7688
281 18.4075084 16481 16337.1492 16499.5436
282 18.4214512 16561 16306.3965 16469.8073
283 18.435394 16277 16275.7245 16440.0702
284 18.4493368 16543 16245.1331 16410.6332
285 18.4632796 16056 16214.6221 16381.5166
286 18.4772224 16392 16184.1916 16352.7268
287 18.4911652 16160 16153.8413 16324.2875
288 18.505108 16208 16123.5712 16296.2212
289 18.5190508 16326 16093.3812 16268.4622
290 18.5329936 16206 16063.2712 16240.8971
291 18.5469364 16369 16033.2411 16213.6064
292 18.5608792 16186 16003.2908 16186.6299
293 18.574822 16196 15973.4202 16159.9785
294 18.5887648 16197 15943.6291 16133.6649
295 18.6027076 16251 15913.9175 16107.7081
296 18.6166504 16078 15884.2854 16082.1214
297 18.6305932 16030 15854.7324 16056.8918
298 18.644536 16142 15825.2587 16032.0127
299 18.6584788 16110 15795.864 16007.5224
300 18.6724216 16192 15766.5482 15983.4495
301 18.6863644 15846 15737.3113 15959.8173
302 18.7003072 16041 15708.1531 15936.6512
303 18.71425 15840 15679.0734 15913.9802
304 18.7281928 15965 15650.0723 15891.8368
305 18.7421356 15908 15621.1496 15870.2581
306 18.7560784 15942 15592.3052 15849.2859
307 18.7700212 15833 15563.5389 15828.968
308 18.783964 15868 15534.8506 15809.3585
309 18.7979068 15819 15506.2402 15790.5193
310 18.8118496 15874 15477.7077 15772.5214
311 18.8257924 15785 15449.2528 15755.4464
312 18.8397352 15774 15420.8755 15739.3886
313 18.853678 15808 15392.5757 15724.4575
314 18.8676208 15766 15364.3532 15710.7811
315 18.8815636 15667 15336.2078 15698.5097
316 18.8955064 15780 15308.1396 15687.8217
317 18.9094492 15772 15280.1483 15678.9336
318 18.923392 15646 15252.2339 15672.0941
319 18.9373348 15668 15224.3961 15667.5098
320 18.9512776 15578 15196.6349 15665.4414
321 18.9652204 15636 15168.9502 15666.6597
322 18.9791632 15739 15141.3419 15671.9759
323 18.993106 15767 15113.8097 15681.9687
324 19.0070488 15899 15086.3536 15697.4926
325 19.0209916 16224 15058.9734 15719.7718
326 19.0349344 16170 15031.6691 15750.4353
327 19.0488772 16187 15004.4404 15791.6697
328 19.06282 15893 14977.2873 15846.4614
329 19.0767628 16065 14950.2097 15918.9593
330 19.0907056 16297 14923.2073 16015.0004
331 19.1046484 16243 14896.28 16142.837
332 19.1185912 16512 14869.4278 16314.0762
333 19.132534 16687 14842.6505 16544.8098
334 19.1464768 16552 14815.948 16856.8508
335 19.1604196 17196 14789.32 17278.7741
336 19.1743624 17844 14762.7666 17845.749
337 19.1883052 18241 14736.2875 18595.29
338 19.202248 18877 14709.8826 19552.2346
339 19.2161908 19548 14683.5517 20692.3721
340 19.2301336 20459 14657.2948 21884.3463
341 19.2440764 21338 14631.1118 22860.5444
342 19.2580192 22006 14605.0023 23323.9329
343 19.271962 22457 14578.9664 23176.7587
344 19.2859048 22108 14553.0039 22584.7286
345 19.2998476 21345 14527.1145 21753.7158
346 19.3137904 20588 14501.2983 20783.52
347 19.3277332 19511 14475.5551 19762.9501
348 19.341676 18991 14449.8846 18828.0189
349 19.3556188 18384 14424.2868 18081.9912
350 19.3695616 17549 14398.7615 17544.8075
351 19.3835044 17327 14373.3086 17183.8387
352 19.3974472 17570 14347.928 16956.5192
353 19.41139 16846 14322.6194 16829.286
354 19.4253328 16960 14297.3827 16780.3355
355 19.4392756 16840 14272.2179 16797.5603
356 19.4532184 17049 14247.1247 16875.8706
357 19.4671612 17091 14222.103 17015.3029
358 19.481104 17257 14197.1527 17221.1063
359 19.4950468 17370 14172.2735 17504.1443
360 19.5089896 18068 14147.4654 17882.0454
361 19.5229324 18695 14122.7283 18381.4772
362 19.5368752 19058 14098.0619 19041.6552
363 19.550818 20151 14073.4661 19919.1615
364 19.5647608 21593 14048.9407 21093.9423
365 19.5787036 23364 14024.4857 22676.0369
366 19.5926464 25743 14000.1008 24811.6963
367 19.6065892 27980 13975.7859 27684.4558
368 19.620532 31607 13951.5409 31498.2692
369 19.6344748 35904 13927.3656 36412.1172
370 19.6484176 40402 13903.2598 42373.5524
371 19.6623604 46212 13879.2234 48828.006
372 19.6763032 52096 13855.2563 54496.7769
373 19.690246 57038 13831.3582 57739.7959
374 19.7041888 59902 13807.5291 57675.5761
375 19.7181316 58345 13783.7687 54887.0275
376 19.7320744 53646 13760.077 50568.1052
377 19.7460172 46999 13736.4538 45396.1477
378 19.75996 39750 13712.8989 39732.6169
379 19.7739028 33568 13689.4121 34205.988
380 19.7878456 28265 13665.9933 29485.9244
381 19.8017884 23485 13642.6424 25840.7049
382 19.8157312 19921 13619.3592 23161.7359
383 19.829674 18240 13596.1435 21211.4306
384 19.8436168 17460 13572.9951 19774.3509
385 19.8575596 16707 13549.914 18693.5917
386 19.8715024 16480 13526.9 17862.4648
387 19.8854452 16087 13503.9528 17209.6114
388 19.899388 15729 13481.0724 16686.8407
389 19.9133308 15468 13458.2586 16260.9299
390 19.9272736 15231 13435.5112 15908.4868
391 19.9412164 14878 13412.83 15612.6891
392 19.9551592 14743 13390.215 15361.2946
393 19.969102 14616 13367.6659 15145.1797
394 19.9830448 14527 13345.1826 14957.4126
395 19.9969876 14142 13322.7649 14792.6547
396 20.0109304 14586 13300.4127 14646.8444
397 20.0248732 14190 13278.1257 14516.9896
398 20.038816 14081 13255.904 14400.6255
399 20.0527588 13918 13233.7472 14295.4819
400 20.0667016 13786 13211.6552 14199.8372
401 20.0806444 13804 13189.6279 14112.3274
402 20.0945872 13804 13167.665 14031.8253
403 20.10853 13713 13145.7665 13957.3945
404 20.1224728 13685 13123.9322 13888.2527
405 20.1364156 13498 13102.1619 13823.7417
406 20.1503584 13300 13080.4554 13763.3047
407 20.1643012 13473 13058.8126 13706.4683
408 20.178244 13524 13037.2333 13652.8275
409 20.1921868 13520 13015.7174 13602.0349
410 20.2061296 13348 12994.2647 13553.7907
411 20.2200724 13336 12972.875 13507.8361
412 20.2340152 13398 12951.5482 13463.9473
413 20.247958 13285 12930.284 13421.9322
414 20.2619008 13194 12909.0824 13381.6318
415 20.2758436 13135 12887.9432 13342.9297
416 20.2897864 13294 12866.8662 13305.7282
417 20.3037292 12917 12845.8512 13269.8213
418 20.317672 13163 12824.8981 13234.944
419 20.3316148 13002 12804.0067 13201.1101
420 20.3455576 13196 12783.1768 13168.2779
421 20.3595004 13174 12762.4084 13136.3754
422 20.3734432 13037 12741.7011 13105.3355
423 20.387386 12892 12721.055 13075.0979
424 20.4013288 12961 12700.4697 13045.6104
425 20.4152716 13063 12679.9451 13016.828
426 20.4292144 12840 12659.4811 12988.706
427 20.4431572 12881 12639.0774 12961.204
428 20.4571 12916 12618.734 12934.2865
429 20.4710428 12823 12598.4507 12907.9216
430 20.4849856 13100 12578.2272 12882.0803
431 20.4989284 12837 12558.0635 12856.7368
432 20.5128712 12933 12537.9593 12831.8675
433 20.526814 12887 12517.9145 12807.451
434 20.5407568 12866 12497.929 12783.4684
435 20.5546996 12812 12478.0025 12759.9021
436 20.5686424 12635 12458.1349 12736.7368
437 20.5825852 12808 12438.326 12713.9584
438 20.596528 12737 12418.5757 12691.5545
439 20.6104708 12689 12398.8838 12669.5139
440 20.6244136 12686 12379.2501 12647.827
441 20.6383564 12686 12359.6745 12626.485
442 20.6522992 12690 12340.1568 12605.4805
443 20.666242 12582 12320.6968 12584.8071
444 20.6801848 12846 12301.2944 12564.4593
445 20.6941276 12589 12281.9493 12544.4327
446 20.7080704 12720 12262.6615 12524.7239
447 20.7220132 12492 12243.4308 12505.3303
448 20.735956 12568 12224.257 12486.2503
449 20.7498988 12554 12205.1398 12467.483
450 20.7638416 12687 12186.0793 12449.0285
451 20.7777844 12786 12167.0751 12430.8878
452 20.7917272 12560 12148.1272 12413.0628
453 20.80567 12575 12129.2353 12395.5561
454 20.8196128 12351 12110.3994 12378.3714
455 20.8335556 12417 12091.6191 12361.5134
456 20.8474984 12532 12072.8944 12344.9874
457 20.8614412 12521 12054.2251 12328.8002
458 20.875384 12373 12035.6111 12312.9593
459 20.8893268 12552 12017.0521 12297.4734
460 20.9032696 12495 11998.548 12282.3523
461 20.9172124 12280 11980.0986 12267.6072
462 20.9311552 12355 11961.7038 12253.2504
463 20.945098 12373 11943.3634 12239.2955
464 20.9590408 12234 11925.0772 12225.7574
465 20.9729836 12620 11906.8451 12212.6524
466 20.9869264 12277 11888.6668 12199.9981
467 21.0008692 12346 11870.5423 12187.8124
468 21.014812 12252 11852.4714 12176.1118
469 21.0287548 12304 11834.4539 12164.9067
470 21.0426976 12366 11816.4896 12154.2095
471 21.0566404 12525 11798.5783 12144.0864
472 21.0705832 12475 11780.72 12134.6596
473 21.084526 12486 11762.9144 12125.9404
474 21.0984688 12470 11745.1613 12117.9577
475 21.1124116 12719 11727.4607 12110.754
476 21.1263544 12452 11709.8123 12104.3216
477 21.1402972 12431 11692.216 12098.6882
478 21.15424 12493 11674.6716 12093.9563
479 21.1681828 12467 11657.1789 12090.2098
480 21.1821256 12392 11639.7378 12087.5292
481 21.1960684 12395 11622.3481 12086.0048
482 21.2100112 12547 11605.0096 12085.7427
483 21.223954 12560 11587.7223 12086.8708
484 21.2378968 12621 11570.4858 12089.5161
485 21.2518396 12466 11553.3001 12093.7646
486 21.2657824 12752 11536.165 12099.7406
487 21.2797252 12768 11519.0803 12107.6658
488 21.293668 12557 11502.0459 12117.7664
489 21.3076108 12789 11485.0615 12130.2729
490 21.3215536 12673 11468.1271 12145.4153
491 21.3354964 13001 11451.2425 12163.4866
492 21.3494392 12766 11434.4074 12184.8564
493 21.363382 13086 11417.6218 12209.9388
494 21.3773248 13431 11400.8855 12239.2123
495 21.3912676 13332 11384.1983 12273.2439
496 21.4052104 13415 11367.56 12312.7057
497 21.4191532 13415 11350.9705 12358.3211
498 21.433096 13632 11334.4296 12410.8865
499 21.4470388 13762 11317.9372 12471.5449
500 21.4609816 13708 11301.4931 12541.6209
501 21.4749244 13917 11285.0971 12622.6896
502 21.4888672 14053 11268.7491 12716.6738
503 21.50281 13872 11252.4489 12825.9418
504 21.5167528 14171 11236.1963 12953.4304
505 21.5306956 14267 11219.9913 13102.8244
506 21.5446384 14417 11203.8335 13278.7989
507 21.5585812 14654 11187.723 13487.3544
508 21.572524 14757 11171.6594 13736.2946
509 21.5864668 15235 11155.6426 14035.9136
510 21.6004096 15265 11139.6726 14400.0051
511 21.6143524 15776 11123.749 14847.3617
512 21.6282952 16131 11107.8718 15404.0245
513 21.642238 16864 11092.0408 16106.6429
514 21.6561808 17649 11076.2559 17007.3539
515 21.6701236 18823 11060.5168 18180.4372
516 21.6840664 20166 11044.8234 19730.4469
517 21.6980092 22487 11029.1756 21800.5328
518 21.711952 24635 11013.5732 24578.0139
519 21.7258948 28164 10998.016 28288.594
520 21.7398376 32285 10982.504 33155.5518
521 21.7537804 37246 10967.0368 39276.9335
522 21.7677232 43097 10951.6144 46360.0728
523 21.781666 49386 10936.2366 53363.8557
524 21.7956088 54350 10920.9032 58477.6958
525 21.8095516 57760 10905.6141 60093.601
526 21.8234944 57436 10890.3692 58258.8895
527 21.8374372 54742 10875.1682 54500.1811
528 21.85138 49342 10860.011 49945.8003
529 21.8653228 43902 10844.8975 44668.3095
530 21.8792656 38405 10829.8275 38775.5765
531 21.8932084 33173 10814.8009 33015.9556
532 21.9071512 28299 10799.8174 28150.8664
533 21.921094 24246 10784.877 24428.7036
534 21.9350368 21351 10769.9794 21714.0807
535 21.9489796 19723 10755.1245 19767.7875
536 21.9629224 18541 10740.3123 18383.3927
537 21.9768652 17657 10725.5424 17412.64
538 21.990808 17222 10710.8148 16750.7489
539 22.0047508 16695 10696.1292 16311.7871
540 22.0186936 16110 10681.4857 16005.1688
541 22.0326364 15795 10666.8839 15730.1237
542 22.0465792 15502 10652.3237 15407.5754
543 22.060522 15217 10637.805 15025.5025
544 22.0744648 14713 10623.3277 14626.0438
545 22.0884076 14241 10608.8915 14238.5465
546 22.1023504 13963 10594.4964 13858.5025
547 22.1162932 13368 10580.1421 13485.7173
548 22.130236 13099 10565.8285 13143.7252
549 22.1441788 12443 10551.5555 12856.8508
550 22.1581216 12582 10537.3229 12631.8578
551 22.1720644 12733 10523.1306 12462.7468
552 22.1860072 12375 10508.9784 12340.6438
553 22.19995 12403 10494.8661 12258.956
554 22.2138928 12286 10480.7936 12214.6493
555 22.2278356 12286 10466.7608 12208.3334
556 22.2417784 12347 10452.7676 12244.4146
557 22.2557212 12480 10438.8136 12331.5672
558 22.269664 12918 10424.8989 12483.4203
559 22.2836068 13165 10411.0232 12719.0857
560 22.2975496 13553 10397.1864 13062.6063
561 22.3114924 13734 10383.3884 13539.0144
562 22.3254352 14207 10369.629 14161.9747
563 22.339378 14941 10355.908 14905.8031
564 22.3533208 15413 10342.2254 15664.1281
565 22.3672636 16143 10328.5809 16238.8062
566 22.3812064 16444 10314.9745 16438.0502
567 22.3951492 16320 10301.4059 16243.262
568 22.409092 15931 10287.875 15816.437
569 22.4230348 15177 10274.3817 15298.0727
570 22.4369776 14542 10260.9259 14703.4119
571 22.4509204 13816 10247.5073 14028.1339
572 22.4648632 13318 10234.1258 13341.1676
573 22.478806 12699 10220.7814 12734.3926
574 22.4927488 11999 10207.4738 12250.7698
575 22.5066916 11873 10194.2029 11883.5886
576 22.5206344 11430 10180.9685 11607.587
577 22.5345772 11411 10167.7706 11397.7327
578 22.54852 11211 10154.6089 11234.9359
579 22.5624628 11333 10141.4833 11105.878
580 22.5764056 11025 10128.3938 11001.2991
581 22.5903484 11042 10115.34 10914.6128
582 22.6042912 10998 10102.322 10841.7685
583 22.618234 10843 10089.3395 10779.7306
584 22.6321768 10720 10076.3924 10726.2061
585 22.6461196 10756 10063.4806 10679.5458
586 22.6600624 10654 10050.6039 10638.5442
587 22.6740052 10581 10037.7622 10602.3024
588 22.687948 10562 10024.9554 10570.1468
589 22.7018908 10624 10012.1832 10541.5741
590 22.7158336 10500 9999.44562 10516.2129
591 22.7297764 10597 9986.74245 10493.798
592 22.7437192 10631 9974.07356 10474.153
593 22.757662 10427 9961.43882 10457.1788
594 22.7716048 10398 9948.83807 10442.8482
595 22.7855476 10662 9936.2712 10431.2045
596 22.7994904 10349 9923.73805 10422.3648
597 22.8134332 10549 9911.23848 10416.5278
598 22.827376 10523 9898.77237 10413.9876
599 22.8413188 10481 9886.33958 10415.1549
600 22.8552616 10431 9873.93995 10420.588
601 22.8692044 10578 9861.57337 10431.0378
602 22.8831472 10542 9849.23969 10447.5142
603 22.89709 10385 9836.93878 10471.3826
604 22.9110328 10648 9824.6705 10504.507
605 22.9249756 10392 9812.43471 10549.4652
606 22.9389184 10622 9800.23129 10609.8704
607 22.9528612 10697 9788.06009 10690.8469
608 22.966804 10413 9775.92098 10799.6996
609 22.9807468 10620 9763.81382 10946.7724
610 22.9946896 10875 9751.73849 11146.3755
611 23.0086324 10989 9739.69485 11417.4376
612 23.0225752 11436 9727.68277 11783.0077
613 23.036518 11587 9715.70211 12266.4094
614 23.0504608 12442 9703.75274 12879.4334
615 23.0644036 12917 9691.83453 13596.4712
616 23.0783464 13832 9679.94734 14317.5039
617 23.0922892 14631 9668.09106 14860.3805
618 23.106232 15341 9656.26553 15056.4564
619 23.1201748 15148 9644.47064 14904.7391
620 23.1341176 14706 9632.70626 14566.8641
621 23.1480604 13961 9620.97225 14171.3879
622 23.1620032 13439 9609.26848 13721.816
623 23.175946 12866 9597.59482 13202.3638
624 23.1898888 12217 9585.95116 12672.6877
625 23.2038316 11888 9574.33734 12223.9456
626 23.2177744 11202 9562.75326 11906.6244
627 23.2317172 11418 9551.19878 11727.1516
628 23.24566 11379 9539.67376 11676.4522
629 23.2596028 11466 9528.1781 11749.5649
630 23.2735456 11649 9516.71165 11951.5718
631 23.2874884 12076 9505.2743 12295.8346
632 23.3014312 12420 9493.86591 12795.7025
633 23.315374 13032 9482.48636 13445.4056
634 23.3293168 13706 9471.13552 14186.7639
635 23.3432596 14215 9459.81328 14878.0602
636 23.3572024 14958 9448.51949 15319.4664
637 23.3711452 15136 9437.25405 15375.554
638 23.385088 14949 9426.01683 15094.2146
639 23.3990308 14623 9414.80769 14642.4132
640 23.4129736 13941 9403.62653 14122.7146
641 23.4269164 13370 9392.47321 13530.6504
642 23.4408592 12732 9381.34761 12867.2151
643 23.454802 12164 9370.24961 12203.1667
644 23.4687448 11511 9359.17909 11622.6232
645 23.4826876 11015 9348.13593 11161.6204
646 23.4966304 10630 9337.12001 10811.6899
647 23.5105732 10454 9326.1312 10548.1975
648 23.524516 10381 9315.16938 10347.4763
649 23.5384588 10081 9304.23444 10191.5519
650 23.5524016 9927 9293.32626 10067.7868
651 23.5663444 10012 9282.44471 9967.46706
652 23.5802872 9791 9271.58967 9884.5588
653 23.59423 9701 9260.76103 9814.82683
654 23.6081728 9668 9249.95867 9755.2484
655 23.6221156 9579 9239.18248 9703.63156
656 23.6360584 9680 9228.43232 9658.36775
657 23.6500012 9411 9217.70809 9618.2741
658 23.663944 9424 9207.00968 9582.51054
659 23.6778868 9322 9196.33695 9550.63676
660 23.6918296 9343 9185.6898 9522.69022
661 23.7057724 9420 9175.06811 9497.85691
662 23.7197152 9675 9164.47177 9473.62674
663 23.733658 9388 9153.90066 9451.10258
664 23.7476008 9165 9143.35466 9430.61536
665 23.7615436 9335 9132.83366 9412.0424
666 23.7754864 9293 9122.33755 9395.23576
667 23.7894292 9171 9111.86622 9379.8984
668 23.803372 9252 9101.41954 9365.45556
669 23.8173148 9227 9090.99742 9351.05557
670 23.8312576 9107 9080.59973 9335.68613
671 23.8452004 9311 9070.22636 9318.94105
672 23.8591432 9126 9059.8772 9301.86687
673 23.873086 9148 9049.55214 9285.05411
674 23.8870288 9091 9039.25107 9268.44784
675 23.9009716 8992 9028.97388 9251.94589
676 23.9149144 9146 9018.72046 9235.81633
677 23.9288572 8986 9008.4907 9220.53183
678 23.9428 9318 8998.28448 9206.29701
679 23.9567428 9158 8988.10171 9192.86927
680 23.9706856 9111 8977.94226 9180.14382
681 23.9846284 9143 8967.80604 9167.76796
682 23.9985712 9172 8957.69293 9155.90178
683 24.012514 8963 8947.60282 9144.69512
684 24.0264568 8925 8937.53562 9134.47101
685 24.0403996 8927 8927.49121 9125.45076
686 24.0543424 8831 8917.46948 9116.65625
687 24.0682852 9201 8907.47033 9106.96107
688 24.082228 9069 8897.49366 9097.20682
689 24.0961708 9064 8887.53935 9087.72035
690 24.1101136 9121 8877.60731 9078.52525
691 24.1240564 8924 8867.69742 9069.61159
692 24.1379992 9068 8857.80959 9060.96056
693 24.151942 9067 8847.94371 9052.52888
694 24.1658848 9240 8838.09968 9044.20326
695 24.1798276 9198 8828.27738 9035.79915
696 24.1937704 8841 8818.47673 9027.42392
697 24.2077132 9094 8808.69761 9019.80326
698 24.221656 8752 8798.93993 9013.18245
699 24.2355988 9080 8789.20359 9007.15749
700 24.2495416 8863 8779.48847 9001.59384
701 24.2634844 9055 8769.79449 8996.51662
702 24.2774272 8943 8760.12154 8991.9648
703 24.29137 9149 8750.46951 8987.98557
704 24.3053128 8945 8740.83832 8984.63443
705 24.3192556 9044 8731.22786 8981.97632
706 24.3331984 8941 8721.63803 8980.08744
707 24.3471412 9102 8712.06873 8979.05755
708 24.361084 8963 8702.51987 8978.99289
709 24.3750268 9083 8692.99134 8980.0199
710 24.3889696 9062 8683.48305 8982.29
711 24.4029124 9031 8673.9949 8985.98574
712 24.4168552 9153 8664.5268 8991.32895
713 24.430798 9025 8655.07864 8998.59151
714 24.4447408 9159 8645.65033 9008.11013
715 24.4586836 9218 8636.24178 9020.30673
716 24.4726264 9276 8626.85289 9035.71697
717 24.4865692 9207 8617.48357 9055.03104
718 24.500512 9175 8608.13372 9079.15623
719 24.5144548 9223 8598.80324 9109.33081
720 24.5283976 9229 8589.49204 9147.2717
721 24.5423404 9157 8580.20003 9195.02668
722 24.5562832 9272 8570.92711 9254.98473
723 24.570226 9295 8561.6732 9331.41777
724 24.5841688 9253 8552.4382 9430.30261
725 24.5981116 9458 8543.22201 9559.75475
726 24.6120544 9523 8534.02455 9730.69652
727 24.6259972 9723 8524.84573 9956.99529
728 24.63994 10081 8515.68544 10254.1322
729 24.6538828 10077 8506.54361 10634.316
730 24.6678256 10542 8497.42014 11094.743
731 24.6817684 10726 8488.31494 11598.3141
732 24.6957112 11301 8479.22792 12060.6132
733 24.709654 11441 8470.159 12377.0519
734 24.7235968 11664 8461.10808 12499.8576
735 24.7375396 11698 8452.07508 12487.814
736 24.7514824 11770 8443.0599 12448.4378
737 24.7654252 11734 8434.06247 12442.5703
738 24.779368 11948 8425.08268 12474.1275
739 24.7933108 12078 8416.12046 12548.7607
740 24.8072536 12277 8407.17572 12695.5588
741 24.8211964 12835 8398.24837 12918.9444
742 24.8351392 13317 8389.33833 13155.7818
743 24.849082 13592 8380.44551 13312.0708
744 24.8630248 13504 8371.56982 13355.552
745 24.8769676 13589 8362.71118 13345.3547
746 24.8909104 13611 8353.86951 13343.1301
747 24.9048532 13120 8345.04472 13326.7747
748 24.918796 13319 8336.23673 13221.9586
749 24.9327388 13078 8327.44546 13006.6929
750 24.9466816 12721 8318.67081 12756.0783
751 24.9606244 12373 8309.91272 12578.6549
752 24.9745672 12347 8301.17109 12535.5705
753 24.98851 12173 8292.44584 12628.2075
754 25.0024528 12510 8283.7369 12828.1019
755 25.0163956 12886 8275.04418 13081.3212
756 25.0303384 13506 8266.3676 13286.187
757 25.0442812 13778 8257.70708 13320.1794
758 25.058224 13759 8249.06253 13138.5545
759 25.0721668 13548 8240.43389 12819.5672
760 25.0861096 12693 8231.82107 12470.0574
761 25.1000524 12245 8223.22399 12120.1073
762 25.1139952 11785 8214.64258 11738.9219
763 25.127938 11584 8206.07674 11319.8044
764 25.1418808 11006 8197.52641 10910.1501
765 25.1558236 10227 8188.99152 10567.6141
766 25.1697664 9911 8180.47197 10321.0686
767 25.1837092 9945 8171.96769 10172.475
768 25.197652 9732 8163.47862 10114.7556
769 25.2115948 9560 8155.00466 10142.6928
770 25.2255376 9918 8146.54575 10256.8815
771 25.2394804 9781 8138.10181 10470.3826
772 25.2534232 10211 8129.67276 10804.538
773 25.267366 10735 8121.25853 11286.7544
774 25.2813088 11250 8112.85905 11942.5489
775 25.2952516 12154 8104.47423 12774.5951
776 25.3091944 13083 8096.10402 13723.7363
777 25.3231372 14160 8087.74832 14628.3544
778 25.33708 15405 8079.40708 15244.4944
779 25.3510228 15838 8071.08021 15388.1407
780 25.3649656 15444 8062.76765 15100.1096
781 25.3789084 14625 8054.46932 14602.885
782 25.3928512 13880 8046.18515 14057.1
783 25.406794 12929 8037.91507 13454.9153
784 25.4207368 12479 8029.65901 12741.7281
785 25.4346796 11687 8021.4169 11953.7627
786 25.4486224 10992 8013.18866 11201.2058
787 25.4625652 10079 8004.97424 10568.0102
788 25.476508 9595 7996.77354 10073.7618
789 25.4904508 9196 7988.58652 9699.04013
790 25.5043936 9137 7980.4131 9414.43461
791 25.5183364 8793 7972.2532 9195.87902
792 25.5322792 8805 7964.10677 9025.32474
793 25.546222 8817 7955.97373 8890.15738
794 25.5601648 8678 7947.85402 8781.3634
795 25.5741076 8464 7939.74757 8691.46628
796 25.5880504 8583 7931.65431 8615.56834
797 25.6019932 8570 7923.57418 8550.91281
798 25.615936 8685 7915.5071 8495.16098
799 25.6298788 8544 7907.45302 8446.67115
800 25.6438216 8350 7899.41187 8404.24461
801 25.6577644 8252 7891.38357 8367.16704
802 25.6717072 8293 7883.36808 8334.42836
803 25.68565 8229 7875.36532 8304.06844
804 25.6995928 8214 7867.37523 8276.24999
805 25.7135356 8159 7859.39774 8250.79495
806 25.7274784 8203 7851.43279 8227.38362
807 25.7414212 8146 7843.48032 8205.74709
808 25.755364 8125 7835.54027 8185.68121
809 25.7693068 8044 7827.61256 8167.07903
810 25.7832496 8001 7819.69715 8149.99792
811 25.7971924 7943 7811.79396 8134.37086
812 25.8111352 7991 7803.90294 8119.41877
813 25.825078 8000 7796.02403 8104.74913
814 25.8390208 7971 7788.15716 8090.70181
815 25.8529636 8007 7780.30227 8077.32161
816 25.8669064 7982 7772.45931 8064.55267
817 25.8808492 7952 7764.62821 8052.34003
818 25.894792 7944 7756.80891 8040.6342
819 25.9087348 8059 7749.00136 8029.38736
820 25.9226776 8227 7741.20549 8018.54316
821 25.9366204 8382 7733.42124 8008.03676
822 25.9505632 8351 7725.64857 7997.88286
823 25.964506 8542 7717.8874 7988.19801
824 25.9784488 8345 7710.13769 7978.90408
825 25.9923916 8268 7702.39937 7969.94206
826 26.0063344 8178 7694.67239 7961.29445
827 26.0202772 8140 7686.95669 7952.95721
828 26.03422 8115 7679.25222 7944.94449
829 26.0481628 8025 7671.55891 7937.28796
830 26.0621056 8152 7663.87671 7929.94231
831 26.0760484 8132 7656.20557 7922.77129
832 26.0899912 7971 7648.54544 7915.86618
833 26.103934 7924 7640.89625 7909.26684
834 26.1178768 7855 7633.25795 7902.9961
835 26.1318196 7860 7625.63049 7897.08412
836 26.1457624 7699 7618.01382 7891.56846
837 26.1597052 7761 7610.40787 7886.48594
838 26.173648 7690 7602.8126 7881.85029
839 26.1875908 7881 7595.22796 7877.60782
840 26.2015336 7804 7587.65389 7873.58402
841 26.2154764 7683 7580.09033 7869.49114
842 26.2294192 7858 7572.53725 7865.08861
843 26.243362 7879 7564.99458 7860.40748
844 26.2573048 7947 7557.46227 7855.72995
845 26.2712476 7936 7549.94028 7851.29438
846 26.2851904 7937 7542.42854 7847.12372
847 26.2991332 7768 7534.92702 7843.15034
848 26.313076 7665 7527.43566 7839.41967
849 26.3270188 7572 7519.95441 7836.09848
850 26.3409616 7653 7512.48323 7833.34097
851 26.3549044 7835 7505.02205 7831.27247
852 26.3688472 7721 7497.57084 7829.76706
853 26.38279 7672 7490.12954 7828.87497
854 26.3967328 7767 7482.69811 7828.76705
855 26.4106756 7908 7475.2765 7829.02466
856 26.4246184 7808 7467.86466 7829.5644
857 26.4385612 7790 7460.46254 7830.66262
858 26.452504 7807 7453.07009 7832.41145
859 26.4664468 8068 7445.68728 7834.83695
860 26.4803896 7913 7438.31404 7837.92549
861 26.4943324 7850 7430.95034 7841.54876
862 26.5082752 7762 7423.59613 7845.53257
863 26.522218 8016 7416.25137 7850.46505
864 26.5361608 8084 7408.916 7857.67051
865 26.5501036 8124 7401.58999 7866.66601
866 26.5640464 8070 7394.27328 7877.25676
867 26.5779892 8123 7386.96584 7889.42991
868 26.591932 8344 7379.66762 7903.52319
869 26.6058748 8172 7372.37857 7919.85211
870 26.6198176 8361 7365.09865 7938.75529
871 26.6337604 8309 7357.82783 7960.63832
872 26.6477032 8300 7350.56604 7985.99348
873 26.661646 8264 7343.31326 8015.42275
874 26.6755888 8359 7336.06944 8049.66813
875 26.6895316 8156 7328.83454 8089.6507
876 26.7034744 8175 7321.60852 8136.5181
877 26.7174172 8570 7314.39132 8191.72284
878 26.73136 8416 7307.18292 8257.22147
879 26.7453028 8393 7299.98327 8335.6462
880 26.7592456 8507 7292.79233 8430.21785
881 26.7731884 8549 7285.61006 8545.33584
882 26.7871312 8706 7278.43642 8687.06948
883 26.801074 8865 7271.27137 8863.79105
884 26.8150168 9274 7264.11487 9087.18997
885 26.8289596 9360 7256.96687 9373.79971
886 26.8429024 10055 7249.82735 9746.91452
887 26.8568452 10244 7242.69626 10238.455
888 26.870788 10880 7235.57357 10889.8792
889 26.8847308 11787 7228.45923 11750.0892
890 26.8986736 12827 7221.3532 12862.1877
891 26.9126164 13741 7214.25546 14230.5125
892 26.9265592 15281 7207.16595 15762.5565
893 26.940502 16556 7200.08465 17211.1614
894 26.9544448 17626 7193.01152 18206.6331
895 26.9683876 18124 7185.94651 18473.9609
896 26.9823304 18239 7178.8896 18083.075
897 26.9962732 17394 7171.84075 17381.9688
898 27.010216 16373 7164.79992 16638.6874
899 27.0241588 15248 7157.76708 15853.0922
900 27.0381016 14378 7150.74218 14906.4424
901 27.0520444 13360 7143.7252 13792.5132
902 27.0659872 12464 7136.7161 12655.8555
903 27.07993 11356 7129.71485 11653.4422
904 27.0938728 10632 7122.72141 10852.0708
905 27.1078156 10145 7115.73574 10242.3129
906 27.1217584 9646 7108.75782 9785.9822
907 27.1357012 9393 7101.7876 9444.33509
908 27.149644 9198 7094.82507 9186.89011
909 27.1635868 8987 7087.87017 8991.55275
910 27.1775296 9025 7080.92289 8842.37356
911 27.1914724 8951 7073.98318 8728.593
912 27.2054152 8894 7067.05102 8642.69583
913 27.219358 8828 7060.12638 8579.57011
914 27.2333008 8855 7053.20921 8535.50694
915 27.2472436 8613 7046.29949 8506.80848
916 27.2611864 8684 7039.3972 8491.00562
917 27.2751292 8801 7032.50228 8487.54321
918 27.289072 8767 7025.61473 8495.886
919 27.3030148 8814 7018.7345 8515.75902
920 27.3169576 8702 7011.86157 8547.28042
921 27.3309004 8762 7004.9959 8590.97333
922 27.3448432 8942 6998.13747 8647.8332
923 27.358786 8983 6991.28625 8719.47152
924 27.3727288 9008 6984.4422 8807.80619
925 27.3866716 9070 6977.6053 8914.54924
926 27.4006144 9474 6970.77552 9042.97278
927 27.4145572 9530 6963.95282 9197.96354
928 27.4285 9638 6957.13719 9385.60196
929 27.4424428 9860 6950.3286 9613.92817
930 27.4563856 9849 6943.52701 9893.8567
931 27.4703284 10365 6936.73239 10240.4023
932 27.4842712 10608 6929.94473 10674.4751
933 27.498214 10955 6923.16399 11225.4595
934 27.5121568 11668 6916.39015 11934.6799
935 27.5260996 12411 6909.62318 12859.3737
936 27.5400424 13370 6902.86305 14075.4643
937 27.5539852 14706 6896.10973 15674.5736
938 27.567928 16861 6889.36321 17745.268
939 27.5818708 19467 6882.62345 20320.5987
940 27.5958136 22322 6875.89044 23274.0856
941 27.6097564 25957 6869.16413 26194.1192
942 27.6236992 28558 6862.44452 28399.4967
943 27.637642 30102 6855.73157 29311.9891
944 27.6515848 29954 6849.02526 28989.3439
945 27.6655276 28356 6842.32556 28105.4499
946 27.6794704 26824 6835.63246 27275.3527
947 27.6934132 25538 6828.94592 26601.2425
948 27.707356 25291 6822.26593 25874.0132
949 27.7212988 24591 6815.59245 25034.2498
950 27.7352416 24064 6808.92548 24330.7389
951 27.7491844 23158 6802.26497 24042.9799
952 27.7631272 22991 6795.61092 24172.6178
953 27.77707 23839 6788.96329 24421.7241
954 27.7910128 24704 6782.32207 24452.4773
955 27.8049556 24685 6775.68723 24225.1629
956 27.8188984 24118 6769.05875 24030.0916
957 27.8328412 23947 6762.43661 24130.0434
958 27.846784 23643 6755.82079 24454.1469
959 27.8607268 23636 6749.21127 24628.1244
960 27.8746696 24005 6742.60802 24251.8398
961 27.8886124 22967 6736.01103 23199.2071
962 27.9025552 21503 6729.42027 21705.568
963 27.916498 19830 6722.83572 20161.2174
964 27.9304408 18430 6716.25736 18798.5915
965 27.9443836 17371 6709.68518 17583.7029
966 27.9583264 16144 6703.11915 16368.4602
967 27.9722692 15075 6696.55926 15096.7051
968 27.986212 14019 6690.00547 13855.1115
969 28.0001548 13100 6683.45779 12763.3474
970 28.0140976 12153 6676.91617 11877.7675
971 28.0280404 11499 6670.38062 11190.5349
972 28.0419832 11073 6663.8511 10666.0629
973 28.055926 10888 6657.3276 10266.9235
974 28.0698688 10464 6650.8101 9962.91352
975 28.0838116 10303 6644.29859 9731.88856
976 28.0977544 10294 6637.79304 9558.23416
977 28.1116972 9901 6631.29344 9431.16881
978 28.12564 9929 6624.79977 9343.43629
979 28.1395828 10083 6618.31201 9290.42046
980 28.1535256 9826 6611.83015 9269.54118
981 28.1674684 9907 6605.35417 9279.83772
982 28.1814112 9998 6598.88405 9322.00206
983 28.195354 9911 6592.41978 9398.55225
984 28.2092968 10282 6585.96133 9513.88453
985 28.2232396 10417 6579.5087 9674.83309
986 28.2371824 10702 6573.06187 9891.54741
987 28.2511252 10856 6566.62082 10178.5858
988 28.265068 11510 6560.18553 10556.6183
989 28.2790108 12143 6553.756 11055.1122
990 28.2929536 12709 6547.3322 11715.4579
991 28.3068964 13503 6540.91413 12593.9452
992 28.3208392 14646 6534.50176 13762.238
993 28.334782 15740 6528.09508 15299.7531
994 28.3487248 17029 6521.69408 17266.9448
995 28.3626676 18911 6515.29874 19643.7802
996 28.3766104 20995 6508.90905 22230.764
997 28.3905532 23128 6502.525 24574.4535
998 28.404496 25072 6496.14657 26075.3259
999 28.4184388 26253 6489.77375 26360.6345
1000 28.4323816 26831 6483.40652 25619.4957
1001 28.4463244 25846 6477.04487 24427.9346
1002 28.4602672 23794 6470.68879 23200.4133
1003 28.47421 21839 6464.33827 21925.0294
1004 28.4881528 19881 6457.99329 20393.0871
1005 28.5020956 18398 6451.65384 18561.0189
1006 28.5160384 17159 6445.31992 16642.7273
1007 28.5299812 15154 6438.99149 14906.2054
1008 28.543924 13362 6432.66857 13489.6138
1009 28.5578668 11892 6426.35112 12397.6216
1010 28.5718096 11272 6420.03915 11574.5816
1011 28.5857524 10585 6413.73264 10956.6049
1012 28.5996952 10397 6407.43157 10490.779
1013 28.613638 10316 6401.13595 10137.8919
1014 28.6275808 10491 6394.84575 9870.03737
1015 28.6415236 10171 6388.56096 9667.38671
1016 28.6554664 10364 6382.28159 9515.92227
1017 28.6694092 10297 6376.0076 9405.69216
1018 28.683352 10193 6369.73901 9329.61489
1019 28.6972948 10266 6363.47579 9282.71335
1020 28.7112376 10428 6357.21793 9261.59227
1021 28.7251804 10257 6350.96543 9264.03289
1022 28.7391232 10459 6344.71827 9288.43532
1023 28.753066 10596 6338.47645 9333.49513
1024 28.7670088 10345 6332.23996 9399.56142
1025 28.7809516 10471 6326.00878 9487.35369
1026 28.7948944 10601 6319.78292 9598.17142
1027 28.8088372 10657 6313.56235 9733.85314
1028 28.82278 10713 6307.34708 9897.16357
1029 28.8367228 10783 6301.13709 10091.8309
1030 28.8506656 10963 6294.93237 10322.5034
1031 28.8646084 11232 6288.73292 10594.8848
1032 28.8785512 11179 6282.53873 10916.6023
1033 28.892494 11651 6276.34979 11297.9246
1034 28.9064368 11807 6270.16609 11752.0556
1035 28.9203796 12414 6263.98763 12296.3354
1036 28.9343224 12890 6257.8144 12953.8801
1037 28.9482652 13615 6251.64639 13755.908
1038 28.962208 14629 6245.48359 14745.1459
1039 28.9761508 15648 6239.326 15980.8141
1040 28.9900936 17212 6233.1736 17545.7744
1041 29.0040364 19364 6227.02641 19556.1656
1042 29.0179792 21479 6220.88439 22172.6837
1043 29.031922 25006 6214.74756 25609.1863
1044 29.0458648 29107 6208.6159 30125.5883
1045 29.0598076 34983 6202.48941 35977.2337
1046 29.0737504 42591 6196.36809 43270.1629
1047 29.0876932 51479 6190.25191 51668.7594
1048 29.101636 60549 6184.14089 60023.7326
1049 29.1155788 68499 6178.03502 66354.9666
1050 29.1295216 72925 6171.93428 68840.6119
1051 29.1434644 72054 6165.83868 67401.5325
1052 29.1574072 66741 6159.7482 63872.0019
1053 29.17135 60817 6153.66285 60169.8712
1054 29.1852928 55066 6147.58262 56763.1784
1055 29.1992356 50652 6141.50751 52908.5316
1056 29.2131784 46707 6135.4375 47943.8005
1057 29.2271212 40821 6129.3726 42183.4743
1058 29.241064 34570 6123.3128 36578.3697
1059 29.2550068 29580 6117.2581 31880.5854
1060 29.2689496 25473 6111.20849 28343.6848
1061 29.2828924 23711 6105.16397 25904.4103
1062 29.2968352 22773 6099.12453 24409.0291
1063 29.310778 22534 6093.09017 23725.8051
1064 29.3247208 22472 6087.0609 23771.2888
1065 29.3386636 23916 6081.03669 24492.1486
1066 29.3526064 24843 6075.01756 25818.4944
1067 29.3665492 26746 6069.0035 27602.2185
1068 29.380492 28746 6062.9945 29595.089
1069 29.3944348 31063 6056.99056 31562.3671
1070 29.4083776 33758 6050.99168 33519.5001
1071 29.4223204 36742 6044.99786 35840.9319
1072 29.4362632 39928 6039.00909 39047.3529
1073 29.450206 44311 6033.02537 43458.4208
1074 29.4641488 49591 6027.04671 48964.4268
1075 29.4780916 55478 6021.07308 54917.5618
1076 29.4920344 61728 6015.10451 60103.3736
1077 29.5059772 66209 6009.14097 63029.4934
1078 29.51992 67617 6003.18248 62797.013
1079 29.5338628 65709 5997.22902 59943.4889
1080 29.5478056 60587 5991.2806 56042.87
1081 29.5617484 54424 5985.33722 52286.6141
1082 29.5756912 48013 5979.39887 48698.538
1083 29.589634 43060 5973.46556 44623.7095
1084 29.6035768 38401 5967.53728 39711.3376
1085 29.6175196 33033 5961.61402 34358.3154
1086 29.6314624 27363 5955.6958 29296.8631
1087 29.6454052 22352 5949.78261 25013.8994
1088 29.659348 18314 5943.87444 21614.2941
1089 29.6732908 15690 5937.9713 18985.5889
1090 29.6872336 14095 5932.07319 16959.2545
1091 29.7011764 13045 5926.1801 15383.9076
1092 29.7151192 12330 5920.29205 14142.8565
1093 29.729062 11644 5914.40901 13150.8683
1094 29.7430048 11042 5908.531 12346.5975
1095 29.7569476 10555 5902.65802 11685.8676
1096 29.7708904 10084 5896.79007 11136.5575
1097 29.7848332 9754 5890.92714 10675.0032
1098 29.798776 9540 5885.06923 10283.5334
1099 29.8127188 9393 5879.21636 9948.76306
1100 29.8266616 8875 5873.36851 9660.37055
1101 29.8406044 8612 5867.52568 9410.308
1102 29.8545472 8512 5861.68789 9192.35166
1103 29.86849 8455 5855.85512 9001.61463
1104 29.8824328 8086 5850.02739 8834.10942
1105 29.8963756 8044 5844.20468 8686.60886
1106 29.9103184 8148 5838.38701 8556.47876
1107 29.9242612 7899 5832.57437 8441.5247
1108 29.938204 8097 5826.76677 8340.06257
1109 29.9521468 7759 5820.9642 8250.73396
1110 29.9660896 7900 5815.16666 8172.36872
1111 29.9800324 7684 5809.37417 8104.02999
1112 29.9939752 7936 5803.58672 8044.98785
1113 30.007918 7884 5797.80431 7994.69118
1114 30.0218608 7970 5792.02694 7952.7333
1115 30.0358036 7888 5786.25462 7918.82065
1116 30.0497464 7904 5780.48734 7892.85563
1117 30.0636892 8124 5774.72512 7874.88555
1118 30.077632 8110 5768.96794 7865.14299
1119 30.0915748 8079 5763.21582 7864.14944
1120 30.1055176 8210 5757.46876 7872.49488
1121 30.1194604 8244 5751.72675 7891.06326
1122 30.1334032 8404 5745.98981 7921.11517
1123 30.147346 8304 5740.25793 7964.36667
1124 30.1612888 8359 5734.53111 8023.13334
1125 30.1752316 8682 5728.80937 8100.54232
1126 30.1891744 8675 5723.0927 8200.83981
1127 30.2031172 8998 5717.3811 8329.83925
1128 30.21706 9179 5711.67458 8495.57445
1129 30.2310028 9667 5705.97313 8709.23805
1130 30.2449456 9920 5700.27678 8986.47393
1131 30.2588884 10275 5694.58551 9348.97515
1132 30.2728312 10662 5688.89933 9825.94847
1133 30.286774 11080 5683.21824 10454.0402
1134 30.3007168 11837 5677.54225 11272.3953
1135 30.3146596 12566 5671.87136 12306.5896
1136 30.3286024 13486 5666.20557 13533.6989
1137 30.3425452 14132 5660.54489 14831.2218
1138 30.356488 15098 5654.88933 15951.1809
1139 30.3704308 15829 5649.23888 16602.1584
1140 30.3843736 16637 5643.59354 16649.5119
1141 30.3983164 16568 5637.95333 16242.5423
1142 30.4122592 16176 5632.31825 15679.8493
1143 30.426202 15162 5626.68829 15152.1911
1144 30.4401448 14639 5621.06347 14640.6804
1145 30.4540876 14008 5615.4438 14021.715
1146 30.4680304 13580 5609.82926 13237.7376
1147 30.4819732 12854 5604.21987 12364.1716
1148 30.495916 12210 5598.61563 11533.9235
1149 30.5098588 11608 5593.01655 10838.4999
1150 30.5238016 11226 5587.42263 10302.5141
1151 30.5377444 10557 5581.83388 9910.261
1152 30.5516872 10341 5576.2503 9634.08264
1153 30.56563 10399 5570.67189 9448.20705
1154 30.5795728 10430 5565.09866 9332.83034
1155 30.5935156 10560 5559.53061 9273.89682
1156 30.6074584 10474 5553.96776 9261.84562
1157 30.6214012 10448 5548.4101 9290.51426
1158 30.635344 10567 5542.85763 9356.31277
1159 30.6492868 10735 5537.31037 9457.67298
1160 30.6632296 11007 5531.76833 9594.72608
1161 30.6771724 11037 5526.23149 9769.16153
1162 30.6911152 11195 5520.69988 9984.24011
1163 30.705058 11254 5515.17349 10244.9548
1164 30.7190008 11609 5509.65233 10558.3553
1165 30.7329436 11898 5504.1364 10934.0776
1166 30.7468864 12521 5498.62572 11385.1299
1167 30.7608292 12819 5493.12029 11929.0152
1168 30.774772 13388 5487.6201 12589.4356
1169 30.7887148 14141 5482.12518 13398.775
1170 30.8026576 14875 5476.63551 14401.1636
1171 30.8166004 15755 5471.15112 15656.2883
1172 30.8305432 17381 5465.672 17242.7948
1173 30.844486 18885 5460.19817 19258.4744
1174 30.8584288 21051 5454.72961 21811.5208
1175 30.8723716 24004 5449.26636 24995.2693
1176 30.8863144 27461 5443.8084 28846.8684
1177 30.9002572 31801 5438.35574 33316.7584
1178 30.9142 36780 5432.90839 38283.4445
1179 30.9281428 41898 5427.46637 43547.5055
1180 30.9420856 48398 5422.02966 48650.7815
1181 30.9560284 52978 5416.59828 52694.5079
1182 30.9699712 56252 5411.17224 54718.7308
1183 30.983914 56829 5405.75154 54590.1818
1184 30.9978568 54859 5400.33618 53290.8182
1185 31.0117996 52200 5394.92618 52093.9484
1186 31.0257424 50657 5389.52154 51646.6092
1187 31.0396852 50384 5384.12227 51825.6979
1188 31.053628 51009 5378.72837 52256.3234
1189 31.0675708 51371 5373.33985 52881.2124
1190 31.0815136 51294 5367.95671 53928.944
1191 31.0954564 51191 5362.57897 55335.2356
1192 31.1093992 52548 5357.20662 56402.8082
1193 31.123342 53517 5351.83969 56234.2364
1194 31.1372848 54131 5346.47816 54615.5376
1195 31.1512276 53806 5341.12206 52312.4929
1196 31.1651704 51990 5335.77138 50347.6247
1197 31.1791132 49689 5330.42613 49170.9748
1198 31.193056 47615 5325.08633 48524.5219
1199 31.2069988 47015 5319.75196 47892.742
1200 31.2209416 46267 5314.42306 47033.84
1201 31.2348844 46123 5309.09961 46121.0566
1202 31.2488272 45712 5303.78163 45536.3289
1203 31.26277 45668 5298.46913 45709.5797
1204 31.2767128 46262 5293.1621 46990.4428
1205 31.2906556 47528 5287.86057 49365.108
1206 31.3045984 50063 5282.56453 52185.8868
1207 31.3185412 52923 5277.27399 54255.9917
1208 31.332484 54982 5271.98896 54508.4029
1209 31.3464268 54133 5266.70945 52920.3952
1210 31.3603696 52123 5261.43547 50588.4346
1211 31.3743124 49389 5256.16701 48731.1376
1212 31.3882552 47262 5250.90409 47815.2774
1213 31.402198 46573 5245.64672 47580.0778
1214 31.4161408 46445 5240.39491 47594.611
1215 31.4300836 46610 5235.14865 47729.0826
1216 31.4440264 46238 5229.90796 48044.5417
1217 31.4579692 46037 5224.67284 48294.5148
1218 31.471912 46572 5219.44331 47812.4779
1219 31.4858548 45806 5214.21937 46063.3699
1220 31.4997976 44705 5209.00102 43239.9706
1221 31.5137404 42529 5203.78828 40122.9681
1222 31.5276832 39178 5198.58115 37349.1227
1223 31.541626 34724 5193.37964 34949.2231
1224 31.5555688 31376 5188.18376 32516.528
1225 31.5695116 28325 5182.99351 29701.1689
1226 31.5834544 26047 5177.80891 26555.6336
1227 31.5973972 23547 5172.62995 23443.7226
1228 31.61134 20495 5167.45665 20709.7768
1229 31.6252828 17914 5162.28902 18501.7493
1230 31.6392256 15429 5157.12706 16809.4586
1231 31.6531684 14310 5151.97078 15561.6637
1232 31.6671112 13540 5146.82019 14684.5842
1233 31.681054 13390 5141.67529 14120.7076
1234 31.6949968 13350 5136.5361 13824.9305
1235 31.7089396 13424 5131.40262 13747.117
1236 31.7228824 13505 5126.27485 13807.0003
1237 31.7368252 14026 5121.15281 13879.274
1238 31.750768 14124 5116.03651 13822.8721
1239 31.7647108 13787 5110.92595 13561.7908
1240 31.7786536 13529 5105.82114 13143.408
1241 31.7925964 12796 5100.72208 12690.7408
1242 31.8065392 12333 5095.6288 12293.2846
1243 31.820482 12124 5090.54128 11952.3377
1244 31.8344248 11580 5085.45954 11611.0568
1245 31.8483676 11419 5080.3836 11224.3327
1246 31.8623104 10662 5075.31345 10804.2003
1247 31.8762532 10423 5070.2491 10404.7555
1248 31.890196 10053 5065.19057 10077.3179
1249 31.9041388 10082 5060.13785 9846.68696
1250 31.9180816 9901 5055.09097 9717.03098
1251 31.9320244 10254 5050.04991 9685.53739
1252 31.9459672 10138 5045.01471 9751.18246
1253 31.95991 10467 5039.98535 9918.67672
1254 31.9738528 10861 5034.96185 10199.6846
1255 31.9877956 11237 5029.94422 10612.5137
1256 32.0017384 11843 5024.93247 11179.7608
1257 32.0156812 12561 5019.9266 11922.9413
1258 32.029624 13723 5014.92662 12855.4783
1259 32.0435668 14658 5009.93253 13982.9485
1260 32.0575096 15738 5004.94436 15322.8072
1261 32.0714524 17289 4999.96209 16929.8233
1262 32.0853952 19054 4994.98575 18870.2832
1263 32.099338 20217 4990.01534 21108.2026
1264 32.1132808 22041 4985.05087 23364.2706
1265 32.1272236 23820 4980.09235 25099.9992
1266 32.1411664 24869 4975.13977 25784.2127
1267 32.1551092 24657 4970.19316 25329.3576
1268 32.169052 24028 4965.25252 24202.6229
1269 32.1829948 22412 4960.31786 23008.8713
1270 32.1969376 21493 4955.38918 22036.283
1271 32.2108804 20177 4950.4665 21178.508
1272 32.2248232 19205 4945.54981 20176.3961
1273 32.238766 18176 4940.63914 18929.2907
1274 32.2527088 17489 4935.73448 17598.3758
1275 32.2666516 16380 4930.83585 16438.7205
1276 32.2805944 15810 4925.94325 15593.6764
1277 32.2945372 15151 4921.05668 15026.7311
1278 32.30848 15020 4916.17617 14569.4521
1279 32.3224228 14494 4911.30172 14038.468
1280 32.3363656 14022 4906.43333 13368.0464
1281 32.3503084 13157 4901.571 12640.6045
1282 32.3642512 12422 4896.71476 11978.2422
1283 32.378194 11614 4891.86461 11427.041
1284 32.3921368 10894 4887.02055 10937.6991
1285 32.4060796 10268 4882.1826 10426.8678
1286 32.4200224 9791 4877.35075 9856.00196
1287 32.4339652 9058 4872.52503 9257.48744
1288 32.447908 8447 4867.70543 8692.94823
1289 32.4618508 7920 4862.89196 8204.83882
1290 32.4757936 7465 4858.08464 7803.68308
1291 32.4897364 7098 4853.28347 7480.69857
1292 32.5036792 6929 4848.48845 7221.20486
1293 32.517622 6786 4843.6996 7011.20456
1294 32.5315648 6734 4838.91692 6839.36432
1295 32.5455076 6766 4834.14042 6697.16352
1296 32.5594504 6658 4829.37011 6578.28275
1297 32.5733932 6398 4824.606 6478.05829
1298 32.587336 6507 4819.84809 6393.04877
1299 32.6012788 6296 4815.09639 6320.71768
1300 32.6152216 6173 4810.35091 6259.11214
1301 32.6291644 6181 4805.61165 6206.57342
1302 32.6431072 6340 4800.87863 6162.0378
1303 32.65705 6144 4796.15185 6124.697
1304 32.6709928 6185 4791.43132 6093.97434
1305 32.6849356 6145 4786.71704 6069.45479
1306 32.6988784 6093 4782.00903 6050.87733
1307 32.7128212 6097 4777.30729 6038.12551
1308 32.726764 6123 4772.61183 6031.22223
1309 32.7407068 6129 4767.92266 6030.32644
1310 32.7546496 6138 4763.23978 6035.73276
1311 32.7685924 6114 4758.5632 6047.91709
1312 32.7825352 6083 4753.89293 6067.54354
1313 32.796478 6149 4749.22898 6095.45315
1314 32.8104208 6137 4744.57135 6132.77177
1315 32.8243636 6249 4739.92005 6181.02457
1316 32.8383064 6202 4735.27509 6242.16688
1317 32.8522492 6403 4730.63647 6318.73836
1318 32.866192 6396 4726.00421 6414.06548
1319 32.8801348 6423 4721.37831 6532.53866
1320 32.8940776 6596 4716.75877 6679.99617
1321 32.9080204 6730 4712.14561 6864.25903
1322 32.9219632 6994 4707.53884 7096.03753
1323 32.935906 7208 4702.93845 7390.49001
1324 32.9498488 7410 4698.34445 7768.56359
1325 32.9637916 7992 4693.75686 8257.97702
1326 32.9777344 8654 4689.17568 8895.88527
1327 32.9916772 9369 4684.60092 9728.30142
1328 33.00562 10369 4680.03258 10803.1166
1329 33.0195628 11664 4675.47068 12149.2164
1330 33.0335056 13396 4670.91521 13732.0488
1331 33.0474484 15155 4666.36619 15391.8552
1332 33.0613912 16692 4661.82362 16816.2057
1333 33.075334 17900 4657.28751 17642.8356
1334 33.0892768 17718 4652.75786 17700.5267
1335 33.1032196 17304 4648.23469 17168.2674
1336 33.1171624 16440 4643.718 16432.7509
1337 33.1311052 15199 4639.2078 15783.3747
1338 33.145048 14338 4634.70409 15253.3036
1339 33.1589908 13943 4630.20688 14690.1108
1340 33.1729336 13396 4625.71617 13945.7214
1341 33.1868764 12770 4621.23199 13021.4448
1342 33.2008192 11613 4616.75432 12048.2963
1343 33.214762 10592 4612.28318 11155.9876
1344 33.2287048 10319 4607.81857 10386.4832
1345 33.2426476 9593 4603.3605 9710.32262
1346 33.2565904 9144 4598.90899 9099.88275
1347 33.2705332 8895 4594.46402 8562.31738
1348 33.284476 8109 4590.02562 8115.95548
1349 33.2984188 7836 4585.59378 7758.42855
1350 33.3123616 7496 4581.16851 7461.3797
1351 33.3263044 7235 4576.74982 7187.76062
1352 33.3402472 6789 4572.33772 6915.5827
1353 33.35419 6610 4567.93222 6647.90187
1354 33.3681328 6405 4563.53331 6400.67047
1355 33.3820756 6356 4559.141 6185.84939
1356 33.3960184 5847 4554.75531 6005.97477
1357 33.4099612 5706 4550.37623 5857.41397
1358 33.423904 5661 4546.00378 5734.55848
1359 33.4378468 5563 4541.63796 5632.07238
1360 33.4517896 5372 4537.27877 5545.58131
1361 33.4657324 5343 4532.92622 5471.69645
1362 33.4796752 5322 4528.58032 5407.81604
1363 33.493618 5198 4524.24108 5351.90697
1364 33.5075608 5104 4519.9085 5302.55112
1365 33.5215036 5204 4515.58258 5258.98455
1366 33.5354464 5073 4511.26333 5220.11208
1367 33.5493892 5052 4506.95076 5185.1504
1368 33.563332 5202 4502.64488 5153.5201
1369 33.5772748 5157 4498.34568 5124.73905
1370 33.5912176 5157 4494.05318 5098.36754
1371 33.6051604 4964 4489.76738 5073.88003
1372 33.6191032 4859 4485.48828 5050.54788
1373 33.633046 4943 4481.2159 5028.50351
1374 33.6469888 4918 4476.95024 5009.46682
1375 33.6609316 4975 4472.6913 4992.29476
1376 33.6748744 4948 4468.43908 4976.51954
1377 33.6888172 4965 4464.1936 4962.00133
1378 33.70276 4869 4459.95487 4948.63255
1379 33.7167028 4830 4455.72287 4936.38224
1380 33.7306456 4901 4451.49763 4925.20186
1381 33.7445884 4951 4447.27914 4915.0835
1382 33.7585312 4835 4443.06742 4905.9973
1383 33.772474 4983 4438.86246 4897.8658
1384 33.7864168 4891 4434.66427 4890.76197
1385 33.8003596 4984 4430.47286 4885.22625
1386 33.8143024 4876 4426.28824 4881.60099
1387 33.8282452 4888 4422.1104 4879.93782
1388 33.842188 4827 4417.93935 4880.58008
1389 33.8561308 4899 4413.7751 4884.09821
1390 33.8700736 4906 4409.61765 4891.25391
1391 33.8840164 4896 4405.46701 4902.97062
1392 33.8979592 4812 4401.32318 4920.15637
1393 33.911902 4701 4397.18616 4943.20512
1394 33.9258448 4889 4393.05597 4971.01873
1395 33.9397876 4850 4388.93261 4999.78171
1396 33.9537304 4836 4384.81608 5022.76243
1397 33.9676732 4924 4380.70638 5033.05658
1398 33.981616 4896 4376.60352 5028.61466
1399 33.9955588 4785 4372.50751 5014.35985
1400 34.0095016 4916 4368.41835 4998.15079
1401 34.0234444 4918 4364.33605 4984.97853
1402 34.0373872 4871 4360.2606 4974.73112
1403 34.05133 4986 4356.19202 4964.0141
1404 34.0652728 4908 4352.1303 4949.8982
1405 34.0792156 4864 4348.07545 4932.67246
1406 34.0931584 4766 4344.02749 4915.38244
1407 34.1071012 4782 4339.9864 4901.32515
1408 34.121044 4782 4335.9522 4892.4336
1409 34.1349868 4770 4331.92488 4889.33157
1410 34.1489296 4874 4327.90446 4892.04824
1411 34.1628724 5040 4323.89094 4900.60146
1412 34.1768152 4913 4319.88432 4915.3226
1413 34.190758 4999 4315.8846 4936.93833
1414 34.2047008 5037 4311.8918 4966.48949
1415 34.2186436 5089 4307.9059 5005.84408
1416 34.2325864 5135 4303.92692 5057.6136
1417 34.2465292 5117 4299.95487 5124.86179
1418 34.260472 5354 4295.98974 5210.52546
1419 34.2744148 5491 4292.03153 5315.48465
1420 34.2883576 5397 4288.08026 5435.08535
1421 34.3023004 5588 4284.13592 5555.11142
1422 34.3162432 5756 4280.19853 5652.03275
1423 34.330186 5801 4276.26807 5703.92927
1424 34.3441288 5723 4272.34456 5707.75668
1425 34.3580716 5659 4268.428 5683.46586
1426 34.3720144 5773 4264.5184 5657.48844
1427 34.3859572 5809 4260.61575 5644.19158
1428 34.3999 5831 4256.72006 5641.08437
1429 34.4138428 5947 4252.83133 5636.32276
1430 34.4277856 5898 4248.94957 5621.17876
1431 34.4417284 5886 4245.07478 5598.51102
1432 34.4556712 5975 4241.20696 5579.61102
1433 34.469614 5928 4237.34611 5575.60713
1434 34.4835568 5861 4233.49224 5592.92464
1435 34.4974996 6127 4229.64536 5634.01503
1436 34.5114424 6077 4225.80546 5699.7456
1437 34.5253852 6193 4221.97254 5791.1356
1438 34.539328 6274 4218.14662 5910.12269
1439 34.5532708 6488 4214.32769 6060.0213
1440 34.5672136 6617 4210.51575 6247.39244
1441 34.5811564 6911 4206.71081 6483.09596
1442 34.5950992 7092 4202.91287 6777.96924
1443 34.609042 7712 4199.12194 7148.22546
1444 34.6229848 8149 4195.33801 7617.06763
1445 34.6369276 8793 4191.56108 8216.37268
1446 34.6508704 9573 4187.79117 8988.9404
1447 34.6648132 10440 4184.02827 9989.33883
1448 34.678756 11749 4180.27239 11279.3161
1449 34.6926988 13080 4176.52352 12909.656
1450 34.7066416 14825 4172.78168 14876.72
1451 34.7205844 16555 4169.04685 17049.1472
1452 34.7345272 18578 4165.31905 19099.8397
1453 34.74847 19823 4161.59828 20549.6325
1454 34.7624128 20418 4157.88453 21019.6471
1455 34.7763556 20328 4154.17781 20545.3301
1456 34.7902984 19472 4150.47813 19576.9919
1457 34.8042412 18285 4146.78547 18609.9238
1458 34.818184 17088 4143.09986 17852.2058
1459 34.8321268 16289 4139.42128 17185.7556
1460 34.8460696 15247 4135.74973 16345.4728
1461 34.8600124 14406 4132.08523 15165.6375
1462 34.8739552 12988 4128.42778 13716.3147
1463 34.887898 11685 4124.77736 12218.6056
1464 34.9018408 10512 4121.13399 10865.7355
1465 34.9157836 9428 4117.49767 9740.40752
1466 34.9297264 8570 4113.86839 8840.69773
1467 34.9436692 8175 4110.24616 8131.37215
1468 34.957612 7564 4106.63099 7574.9311
1469 34.9715548 7279 4103.02286 7140.84576
1470 34.9854976 7137 4099.42179 6805.53233
1471 34.9994404 6803 4095.82777 6552.48026
1472 35.0133832 6655 4092.24081 6370.7579
1473 35.027326 6565 4088.6609 6252.0852
1474 35.0412688 6660 4085.08806 6192.92899
1475 35.0552116 6507 4081.52226 6192.98933
1476 35.0691544 6548 4077.96353 6252.31026
1477 35.0830972 6577 4074.41186 6365.98719
1478 35.09704 6906 4070.86724 6515.8285
1479 35.1109828 6807 4067.32969 6662.82472
1480 35.1249256 6857 4063.7992 6751.86739
1481 35.1388684 6926 4060.27577 6739.27114
1482 35.1528112 6891 4056.75941 6627.34288
1483 35.166754 6762 4053.25011 6464.53391
1484 35.1806968 6405 4049.74787 6305.59826
1485 35.1946396 6196 4046.25269 6174.87324
1486 35.2085824 6050 4042.76458 6061.44387
1487 35.2225252 6074 4039.28354 5935.87525
1488 35.236468 5756 4035.80956 5777.04699
1489 35.2504108 5609 4032.34264 5589.98414
1490 35.2643536 5407 4028.88279 5398.0284
1491 35.2782964 5103 4025.43001 5222.98817
1492 35.2922392 5086 4021.98429 5074.97367
1493 35.306182 4918 4018.54563 4954.45243
1494 35.3201248 4716 4015.11404 4857.55859
1495 35.3340676 4649 4011.68952 4779.55701
1496 35.3480104 4677 4008.27206 4716.10002
1497 35.3619532 4606 4004.86166 4663.95282
1498 35.375896 4649 4001.45833 4621.66613
1499 35.3898388 4526 3998.06206 4587.76522
1500 35.4037816 4626 3994.67286 4560.60545
1501 35.4177244 4553 3991.29071 4539.42635
1502 35.4316672 4398 3987.91563 4523.94931
1503 35.44561 4490 3984.54762 4514.25039
1504 35.4595528 4409 3981.18666 4510.76198
1505 35.4734956 4476 3977.83276 4514.25151
1506 35.4874384 4613 3974.48592 4525.75982
1507 35.5013812 4416 3971.14614 4546.3861
1508 35.515324 4526 3967.81342 4576.2126
1509 35.5292668 4546 3964.48776 4612.356
1510 35.5432096 4688 3961.16915 4648.02875
1511 35.5571524 4648 3957.85759 4672.57995
1512 35.5710952 4651 3954.55309 4676.56678
1513 35.585038 4745 3951.25565 4659.48164
1514 35.5989808 4703 3947.96525 4631.49796
1515 35.6129236 4681 3944.6819 4604.46178
1516 35.6268664 4624 3941.40561 4583.87969
1517 35.6408092 4565 3938.13636 4568.2923
1518 35.654752 4530 3934.87415 4552.12766
1519 35.6686948 4597 3931.61899 4530.62526
1520 35.6826376 4495 3928.37088 4503.665
1521 35.6965804 4555 3925.1298 4475.78897
1522 35.7105232 4404 3921.89577 4451.91766
1523 35.724466 4628 3918.66877 4434.80072
1524 35.7384088 4579 3915.44881 4425.02213
1525 35.7523516 4529 3912.23589 4422.68388
1526 35.7662944 4596 3909.02999 4428.74761
1527 35.7802372 4659 3905.83113 4442.70323
1528 35.79418 4609 3902.6393 4464.84869
1529 35.8081228 4668 3899.45449 4496.23428
1530 35.8220656 4662 3896.27671 4538.59411
1531 35.8360084 4752 3893.10595 4594.49262
1532 35.8499512 4975 3889.94221 4667.55274
1533 35.863894 5062 3886.78549 4762.70205
1534 35.8778368 5155 3883.63579 4886.28268
1535 35.8917796 5445 3880.4931 5045.63941
1536 35.9057224 5654 3877.35742 5247.37376
1537 35.9196652 5825 3874.22875 5493.06701
1538 35.933608 6083 3871.10708 5771.9087
1539 35.9475508 6207 3867.99242 6053.5609
1540 35.9614936 6440 3864.88476 6291.72091
1541 35.9754364 6707 3861.7841 6448.78272
1542 35.9893792 6875 3858.69044 6529.94075
1543 36.003322 6781 3855.60376 6586.1611
1544 36.0172648 6886 3852.52408 6673.11832
1545 36.0312076 7010 3849.45138 6806.96592
1546 36.0451504 6812 3846.38567 6949.40192
1547 36.0590932 6940 3843.32694 7025.64157
1548 36.073036 6858 3840.27519 6972.04905
1549 36.0869788 6863 3837.23041 6786.63836
1550 36.1009216 6658 3834.1926 6529.95187
1551 36.1148644 6333 3831.16177 6273.60307
1552 36.1288072 5993 3828.13789 6056.38577
1553 36.14275 5961 3825.12098 5877.05151
1554 36.1566928 5497 3822.11103 5710.47411
1555 36.1706356 5333 3819.10804 5532.09073
1556 36.1845784 5152 3816.11199 5336.99645
1557 36.1985212 5055 3813.1229 5139.29172
1558 36.212464 4754 3810.14074 4956.61695
1559 36.2264068 4669 3807.16553 4799.13939
1560 36.2403496 4450 3804.19726 4668.95606
1561 36.2542924 4458 3801.23592 4563.8
1562 36.2682352 4264 3798.2815 4479.69807
1563 36.282178 4214 3795.33402 4412.5206
1564 36.2961208 4134 3792.39345 4358.68701
1565 36.3100636 4169 3789.45981 4315.35449
1566 36.3240064 4141 3786.53308 4280.36557
1567 36.3379492 4125 3783.61325 4252.10363
1568 36.351892 4215 3780.70033 4229.33028
1569 36.3658348 4178 3777.79432 4211.17068
1570 36.3797776 4021 3774.8952 4196.9948
1571 36.3937204 4014 3772.00297 4186.40916
1572 36.4076632 4127 3769.11763 4179.09639
1573 36.421606 4163 3766.23918 4174.84235
1574 36.4355488 4208 3763.3676 4173.53146
1575 36.4494916 4119 3760.5029 4175.0859
1576 36.4634344 4038 3757.64508 4179.54717
1577 36.4773772 4267 3754.79411 4187.42973
1578 36.49132 4086 3751.95001 4199.4666
1579 36.5052628 4193 3749.11276 4215.87159
1580 36.5192056 4245 3746.28237 4237.23127
1581 36.5331484 4145 3743.45882 4264.46503
1582 36.5470912 4243 3740.64211 4298.96197
1583 36.561034 4191 3737.83224 4342.62065
1584 36.5749768 4409 3735.02921 4397.55443
1585 36.5889196 4306 3732.233 4466.54946
1586 36.6028624 4341 3729.44361 4553.77785
1587 36.6168052 4535 3726.66103 4665.48204
1588 36.630748 4624 3723.88527 4806.84467
1589 36.6446908 4863 3721.11632 4981.69473
1590 36.6586336 5074 3718.35416 5189.80812
1591 36.6725764 5305 3715.5988 5422.92023
1592 36.6865192 5269 3712.85024 5664.38868
1593 36.700462 5600 3710.10845 5898.42716
1594 36.7144048 6021 3707.37345 6127.01787
1595 36.7283476 6401 3704.64521 6375.91095
1596 36.7422904 6595 3701.92375 6676.1188
1597 36.7562332 7031 3699.20905 7031.40559
1598 36.770176 7390 3696.5011 7394.08875
1599 36.7841188 7729 3693.79991 7669.32703
1600 36.7980616 7842 3691.10546 7761.21124
1601 36.8120044 7714 3688.41775 7642.98916
1602 36.8259472 7599 3685.73677 7384.04995
1603 36.83989 7288 3683.06251 7094.06409
1604 36.8538328 6745 3680.39498 6848.3758
1605 36.8677756 6572 3677.73417 6657.6415
1606 36.8817184 6195 3675.08006 6482.60217
1607 36.8956612 6078 3672.43266 6273.22562
1608 36.909604 5861 3669.79195 6008.87901
1609 36.9235468 5600 3667.15793 5710.16695
1610 36.9374896 5200 3664.53059 5415.78818
1611 36.9514324 4990 3661.90994 5155.56897
1612 36.9653752 4827 3659.29595 4941.39242
1613 36.979318 4454 3656.68863 4772.22204
1614 36.9932608 4472 3654.08796 4641.52676
1615 37.0072036 4368 3651.49395 4542.61788
1616 37.0211464 4280 3648.90658 4471.09114
1617 37.0350892 4274 3646.32584 4422.27537
1618 37.049032 4308 3643.75174 4393.62578
1619 37.0629748 4282 3641.18426 4384.31403
1620 37.0769176 4334 3638.6234 4394.76327
1621 37.0908604 4395 3636.06915 4426.10823
1622 37.1048032 4518 3633.52151 4478.98751
1623 37.118746 4563 3630.98046 4551.1327
1624 37.1326888 4617 3628.446 4633.81992
1625 37.1466316 4673 3625.91812 4709.4135
1626 37.1605744 4909 3623.39682 4755.08369
1627 37.1745172 4743 3620.88208 4755.71576
1628 37.18846 4655 3618.37391 4716.16964
1629 37.2024028 4722 3615.87229 4657.18801
1630 37.2163456 4554 3613.37721 4601.263
1631 37.2302884 4465 3610.88867 4559.05385
1632 37.2442312 4411 3608.40667 4527.05292
1633 37.258174 4422 3605.93119 4493.55929
1634 37.2721168 4423 3603.46222 4448.23462
1635 37.2860596 4469 3600.99976 4389.80488
1636 37.3000024 4212 3598.54381 4325.99914
1637 37.3139452 4175 3596.09434 4267.02194
1638 37.327888 4280 3593.65137 4219.7911
1639 37.3418308 4056 3591.21487 4186.91858
1640 37.3557736 4045 3588.78484 4168.55478
1641 37.3697164 4185 3586.36127 4164.11832
1642 37.3836592 4185 3583.94415 4173.52202
1643 37.397602 4375 3581.53349 4197.53087
1644 37.4115448 4294 3579.12926 4237.50612
1645 37.4254876 4261 3576.73146 4295.85081
1646 37.4394304 4555 3574.34008 4377.0101
1647 37.4533732 4410 3571.95511 4486.85108
1648 37.467316 4629 3569.57655 4631.96833
1649 37.4812588 4667 3567.20439 4817.99505
1650 37.4952016 4613 3564.83862 5044.75397
1651 37.5091444 5136 3562.47923 5297.58038
1652 37.5230872 5173 3560.12621 5539.17912
1653 37.53703 5391 3557.77955 5713.50586
1654 37.5509728 5520 3555.43925 5772.75265
1655 37.5649156 5591 3553.10529 5714.52602
1656 37.5788584 5678 3550.77768 5587.49842
1657 37.5928012 5535 3548.45639 5453.6012
1658 37.606744 5455 3546.14143 5348.80663
1659 37.6206868 5127 3543.83277 5271.84589
1660 37.6346296 5016 3541.53042 5195.32127
1661 37.6485724 4760 3539.23436 5088.29522
1662 37.6625152 4728 3536.94459 4939.57075
1663 37.676458 4680 3534.6611 4764.19962
1664 37.6904008 4501 3532.38387 4588.16458
1665 37.7043436 4316 3530.11291 4430.76596
1666 37.7182864 4229 3527.84819 4299.4656
1667 37.7322292 4086 3525.58971 4193.69553
1668 37.746172 4062 3523.33747 4109.62017
1669 37.7601148 3852 3521.09144 4042.87522
1670 37.7740576 3901 3518.85163 3989.63742
1671 37.7880004 3904 3516.61803 3946.86097
1672 37.8019432 3862 3514.39062 3912.20095
1673 37.815886 3888 3512.16939 3883.95007
1674 37.8298288 3715 3509.95434 3860.83056
1675 37.8437716 3905 3507.74546 3841.85284
1676 37.8577144 3908 3505.54273 3826.25993
1677 37.8716572 3811 3503.34615 3813.41379
1678 37.8856 3804 3501.15571 3802.76947
1679 37.8995428 3821 3498.9714 3794.23987
1680 37.9134856 3735 3496.79321 3788.17846
1681 37.9274284 3791 3494.62112 3784.11881
1682 37.9413712 3818 3492.45514 3781.96029
1683 37.955314 3767 3490.29524 3781.65572
1684 37.9692568 3784 3488.14142 3782.81553
1685 37.9831996 3707 3485.99368 3785.71413
1686 37.9971424 3850 3483.85199 3790.52683
1687 38.0110852 3818 3481.71636 3797.44367
1688 38.025028 3839 3479.58676 3806.7476
1689 38.0389708 3829 3477.46319 3818.80548
1690 38.0529136 3938 3475.34565 3833.9504
1691 38.0668564 3837 3473.23411 3852.70172
1692 38.0807992 3767 3471.12857 3875.87181
1693 38.094742 3920 3469.02902 3904.52613
1694 38.1086848 3847 3466.93546 3940.18302
1695 38.1226276 3946 3464.84786 3984.56458
1696 38.1365704 4098 3462.76622 4039.95888
1697 38.1505132 4145 3460.69052 4109.24747
1698 38.164456 4158 3458.62077 4195.77209
1699 38.1783988 4230 3456.55694 4302.94494
1700 38.1923416 4310 3454.49903 4433.61554
1701 38.2062844 4643 3452.44703 4589.66244
1702 38.2202272 4802 3450.40092 4772.56713
1703 38.23417 5011 3448.3607 4984.4246
1704 38.2481128 5200 3446.32635 5225.95393
1705 38.2620556 5544 3444.29787 5488.50769
1706 38.2759984 5787 3442.27524 5744.9073
1707 38.2899412 6064 3440.25845 5951.61767
1708 38.303884 6283 3438.2475 6068.7352
1709 38.3178268 6362 3436.24237 6084.29708
1710 38.3317696 6560 3434.24304 6020.70674
1711 38.3457124 6446 3432.24952 5919.62185
1712 38.3596552 6142 3430.26178 5818.55817
1713 38.373598 6063 3428.27982 5731.48039
1714 38.3875408 5780 3426.30363 5644.69903
1715 38.4014836 5686 3424.3332 5532.4446
1716 38.4154264 5516 3422.3685 5379.79405
1717 38.4293692 5462 3420.40955 5193.23211
1718 38.443312 5375 3418.45631 4993.41168
1719 38.4572548 4965 3416.50878 4802.26878
1720 38.4711976 4827 3414.56696 4633.72385
1721 38.4851404 4799 3412.63082 4491.24885
1722 38.4990832 4532 3410.70036 4371.26978
1723 38.513026 4419 3408.77556 4268.90682
1724 38.5269688 4256 3406.85642 4181.47212
1725 38.5409116 4189 3404.94292 4108.22825
1726 38.5548544 4000 3403.03506 4048.61044
1727 38.5687972 4124 3401.13281 4001.37749
1728 38.58274 3974 3399.23617 3964.82924
1729 38.5966828 3964 3397.34513 3937.25675
1730 38.6106256 3909 3395.45968 3917.20684
1731 38.6245684 3898 3393.5798 3903.55835
1732 38.6385112 3996 3391.70548 3895.50602
1733 38.652454 4004 3389.83671 3892.51995
1734 38.6663968 4048 3387.97348 3894.31242
1735 38.6803396 3923 3386.11577 3900.80214
1736 38.6942824 4155 3384.26359 3912.0592
1737 38.7082252 4002 3382.4169 3928.36965
1738 38.722168 4158 3380.57571 3950.30431
1739 38.7361108 4011 3378.73999 3978.72513
1740 38.7500536 4130 3376.90975 4014.78845
1741 38.7639964 4273 3375.08496 4059.78863
1742 38.7779392 4258 3373.26561 4115.83208
1743 38.791882 4367 3371.4517 4185.73173
1744 38.8058248 4442 3369.6432 4272.9313
1745 38.8197676 4482 3367.84011 4381.35193
1746 38.8337104 4670 3366.04242 4514.5312
1747 38.8476532 4823 3364.25011 4673.51165
1748 38.861596 4979 3362.46318 4853.86093
1749 38.8755388 5029 3360.6816 5043.34364
1750 38.8894816 5500 3358.90537 5224.37422
1751 38.9034244 5561 3357.13447 5385.14007
1752 38.9173672 5813 3355.36889 5532.14002
1753 38.93131 5986 3353.60863 5689.13368
1754 38.9452528 6317 3351.85366 5879.94596
1755 38.9591956 6321 3350.10398 6110.43273
1756 38.9731384 6797 3348.35957 6365.70499
1757 38.9870812 7060 3346.62041 6625.30118
1758 39.001024 7187 3344.88651 6887.04135
1759 39.0149668 7455 3343.15784 7179.58864
1760 39.0289096 7631 3341.4344 7548.50645
1761 39.0428524 7816 3339.71616 8024.2493
1762 39.0567952 8205 3338.00313 8590.3504
1763 39.070738 8438 3336.29527 9164.9258
1764 39.0846808 8892 3334.59259 9612.30917
1765 39.0986236 9189 3332.89507 9802.29904
1766 39.1125664 9436 3331.2027 9694.73932
1767 39.1265092 9360 3329.51546 9374.46207
1768 39.140452 9318 3327.83334 8993.31838
1769 39.1543948 8748 3326.15633 8675.38511
1770 39.1683376 8548 3324.48441 8463.70345
1771 39.1822804 8042 3322.81758 8324.44379
1772 39.1962232 7732 3321.15582 8185.8011
1773 39.210166 7433 3319.49911 7989.56845
1774 39.2241088 7260 3317.84745 7727.5532
1775 39.2380516 7357 3316.20082 7436.9013
1776 39.2519944 7199 3314.5592 7163.25765
1777 39.2659372 7031 3312.9226 6927.80905
1778 39.27988 6801 3311.29098 6719.24106
1779 39.2938228 6669 3309.66434 6508.52914
1780 39.3077656 6308 3308.04267 6275.9766
1781 39.3217084 5906 3306.42595 6028.53649
1782 39.3356512 5495 3304.81417 5790.2732
1783 39.349594 5372 3303.20732 5582.32389
1784 39.3635368 5300 3301.60538 5410.0769
1785 39.3774796 5172 3300.00834 5263.03737
1786 39.3914224 4931 3298.41619 5121.58843
1787 39.4053652 4746 3296.82891 4969.06135
1788 39.419308 4651 3295.24649 4802.13185
1789 39.4332508 4436 3293.66891 4630.67892
1790 39.4471936 4361 3292.09618 4468.82904
1791 39.4611364 4147 3290.52826 4326.45245
1792 39.4750792 4126 3288.96514 4206.72572
1793 39.489022 3935 3287.40682 4108.31762
1794 39.5029648 3878 3285.85328 4028.11751
1795 39.5169076 3855 3284.30451 3962.82065
1796 39.5308504 3736 3282.76049 3909.33466
1797 39.5447932 3761 3281.22121 3865.19334
1798 39.558736 3521 3279.68665 3828.76035
1799 39.5726788 3609 3278.15681 3798.73798
1800 39.5866216 3624 3276.63167 3774.14782
1801 39.6005644 3516 3275.11121 3754.28341
1802 39.6145072 3679 3273.59542 3738.65555
1803 39.62845 3586 3272.08429 3726.95549
1804 39.6423928 3567 3270.5778 3719.03981
1805 39.6563356 3598 3269.07595 3714.79605
1806 39.6702784 3578 3267.57871 3713.82554
1807 39.6842212 3646 3266.08607 3716.08201
1808 39.698164 3615 3264.59803 3721.5234
1809 39.7121068 3670 3263.11456 3730.40938
1810 39.7260496 3780 3261.63565 3743.6113
1811 39.7399924 3716 3260.16129 3762.45493
1812 39.7539352 3735 3258.69146 3788.68509
1813 39.767878 3768 3257.22615 3824.40476
1814 39.7818208 3695 3255.76535 3872.18895
1815 39.7957636 3899 3254.30904 3935.04189
1816 39.8097064 4054 3252.85722 4015.99079
1817 39.8236492 4082 3251.40985 4118.70317
1818 39.837592 4229 3249.96694 4244.79024
1819 39.8515348 4539 3248.52846 4390.33524
1820 39.8654776 4710 3247.09441 4541.62272
1821 39.8794204 4818 3245.66476 4674.20035
1822 39.8933632 4952 3244.23951 4761.29278
1823 39.907306 5114 3242.81865 4790.68076
1824 39.9212488 4893 3241.40214 4775.62492
1825 39.9351916 4792 3239.98999 4746.34516
1826 39.9491344 4782 3238.58218 4729.21366
1827 39.9630772 4681 3237.1787 4731.56874
1828 39.97702 4727 3235.77952 4740.72369
1829 39.9909628 4685 3234.38464 4733.60903
1830 40.0049056 4803 3232.99404 4692.90347
1831 40.0188484 4721 3231.60771 4619.6659
1832 40.0327912 4728 3230.22564 4531.28726
1833 40.046734 4458 3228.8478 4449.24533
1834 40.0606768 4377 3227.47419 4385.00974
1835 40.0746196 4233 3226.10479 4336.40348
1836 40.0885624 4101 3224.73959 4291.38473
1837 40.1025052 4111 3223.37857 4237.08031
1838 40.116448 4096 3222.02172 4168.83745
1839 40.1303908 4137 3220.66902 4093.36594
1840 40.1443336 3959 3219.32046 4021.97976
1841 40.1582764 3767 3217.97603 3962.67969
1842 40.1722192 3864 3216.63571 3917.20715
1843 40.186162 3668 3215.29949 3881.99005
1844 40.2001048 3682 3213.96734 3850.73711
1845 40.2140476 3662 3212.63927 3817.86295
1846 40.2279904 3571 3211.31525 3781.27795
1847 40.2419332 3563 3209.99527 3742.69381
1848 40.255876 3590 3208.67932 3705.57252
1849 40.2698188 3516 3207.36737 3672.85035
1850 40.2837616 3398 3206.05942 3645.90156
1851 40.2977044 3447 3204.75545 3624.63282
1852 40.3116472 3399 3203.45545 3608.04045
1853 40.32559 3324 3202.15941 3594.79065
1854 40.3395328 3347 3200.8673 3583.77762
1855 40.3534756 3468 3199.57911 3574.43225
1856 40.3674184 3376 3198.29484 3566.75597
1857 40.3813612 3437 3197.01445 3560.88032
1858 40.395304 3419 3195.73795 3557.01436
1859 40.4092468 3430 3194.46532 3555.2312
1860 40.4231896 3454 3193.19653 3555.48117
1861 40.4371324 3492 3191.93159 3557.70381
1862 40.4510752 3532 3190.67046 3561.84696
1863 40.465018 3548 3189.41314 3567.79229
1864 40.4789608 3465 3188.15961 3575.64947
1865 40.4929036 3536 3186.90987 3585.54611
1866 40.5068464 3450 3185.66388 3597.63372
1867 40.5207892 3621 3184.42165 3612.16151
1868 40.534732 3595 3183.18315 3629.4891
1869 40.5486748 3601 3181.94837 3650.05517
1870 40.5626176 3659 3180.71729 3674.31797
1871 40.5765604 3735 3179.48991 3702.58259
1872 40.5905032 3752 3178.2662 3735.05264
1873 40.604446 3802 3177.04615 3771.4825
1874 40.6183888 3716 3175.82975 3811.28866
1875 40.6323316 3759 3174.61698 3853.8312
1876 40.6462744 3833 3173.40782 3898.8386
1877 40.6602172 3821 3172.20227 3948.21428
1878 40.67416 4123 3171.00031 4005.42819
1879 40.6881028 4049 3169.80192 4074.2458
1880 40.7020456 4233 3168.60709 4158.30783
1881 40.7159884 4343 3167.4158 4261.30726
1882 40.7299312 4470 3166.22804 4387.30155
1883 40.743874 4596 3165.0438 4542.16513
1884 40.7578168 4710 3163.86305 4734.3142
1885 40.7717596 5024 3162.68579 4975.44255
1886 40.7857024 5288 3161.512 5280.45498
1887 40.7996452 5652 3160.34166 5666.42302
1888 40.813588 5919 3159.17477 6148.594
1889 40.8275308 6535 3158.0113 6730.21945
1890 40.8414736 6984 3156.85124 7387.24065
1891 40.8554164 7535 3155.69458 8049.71685
1892 40.8693592 8464 3154.54129 8600.39663
1893 40.883302 8670 3153.39138 8915.43339
1894 40.8972448 8800 3152.24482 8938.18275
1895 40.9111876 8791 3151.10159 8722.32424
1896 40.9251304 8491 3149.96168 8396.14961
1897 40.9390732 8181 3148.82509 8083.67179
1898 40.953016 7773 3147.69178 7847.6924
1899 40.9669588 7536 3146.56175 7677.59022
1900 40.9809016 7248 3145.43499 7511.6431
1901 40.9948444 7031 3144.31147 7280.6093
1902 41.0087872 6785 3143.19119 6952.43
1903 41.02273 6490 3142.07413 6548.05214
1904 41.0366728 6032 3140.96026 6119.62889
1905 41.0506156 5589 3139.84959 5716.9368
1906 41.0645584 5321 3138.74209 5368.90684
1907 41.0785012 5092 3137.63776 5083.82218
1908 41.092444 4943 3136.53656 4857.65657
1909 41.1063868 4622 3135.4385 4681.7236
1910 41.1203296 4551 3134.34355 4547.01002
1911 41.1342724 4387 3133.2517 4445.93564
1912 41.1482152 4527 3132.16293 4372.78698
1913 41.162158 4469 3131.07723 4323.52709
1914 41.1761008 4538 3129.9946 4295.49225
1915 41.1900436 4581 3128.915 4287.67808
1916 41.2039864 4338 3127.83842 4300.22363
1917 41.2179292 4476 3126.76486 4334.36585
1918 41.231872 4474 3125.69429 4392.14662
1919 41.2458148 4637 3124.62671 4475.26329
1920 41.2597576 4676 3123.56209 4582.84287
1921 41.2737004 4716 3122.50042 4708.35003
1922 41.2876432 4869 3121.44169 4836.21531
1923 41.301586 5001 3120.38589 4942.16966
1924 41.3155288 5050 3119.33298 5003.07469
1925 41.3294716 5200 3118.28298 5012.40172
1926 41.3434144 5149 3117.23585 4986.71256
1927 41.3573572 5090 3116.19158 4954.48227
1928 41.3713 5083 3115.15016 4939.22856
1929 41.3852428 5055 3114.11157 4950.61395
1930 41.3991856 5182 3113.0758 4984.71918
1931 41.4131284 5024 3112.04284 5029.44366
1932 41.4270712 5084 3111.01266 5073.11179
1933 41.441014 5066 3109.98526 5113.45424
1934 41.4549568 5323 3108.96061 5160.41608
1935 41.4688996 5407 3107.93871 5230.49857
1936 41.4828424 5291 3106.91954 5339.59545
1937 41.4967852 5745 3105.90309 5501.49256
1938 41.510728 5865 3104.88933 5728.87021
1939 41.5246708 6246 3103.87827 6035.98274
1940 41.5386136 6770 3102.86987 6440.23458
1941 41.5525564 7307 3101.86412 6962.19274
1942 41.5664992 7818 3100.86102 7621.4917
1943 41.580442 8790 3099.86055 8425.82523
1944 41.5943848 9663 3098.86268 9351.5787
1945 41.6083276 10790 3097.86741 10319.6257
1946 41.6222704 11591 3096.87473 11188.4762
1947 41.6362132 12559 3095.88461 11798.3991
1948 41.650156 12749 3094.89704 12065.6557
1949 41.6640988 13179 3093.91202 12054.5971
1950 41.6780416 12741 3092.92951 11943.8502
1951 41.6919844 12504 3091.94952 11913.4825
1952 41.7059272 12143 3090.97201 12051.4938
1953 41.71987 12248 3089.99699 12321.9028
1954 41.7338128 12396 3089.02443 12579.9796
1955 41.7477556 12551 3088.05432 12632.6283
1956 41.7616984 12629 3087.08665 12342.452
1957 41.7756412 12218 3086.12139 11719.2982
1958 41.789584 11544 3085.15855 10910.7719
1959 41.8035268 10679 3084.19809 10098.0629
1960 41.8174696 9770 3083.24001 9400.97915
1961 41.8314124 8678 3082.28429 8852.12458
1962 41.8453552 8275 3081.33092 8417.17024
1963 41.859298 7556 3080.37988 8029.24142
1964 41.8732408 7420 3079.43116 7628.0607
1965 41.8871836 6951 3078.48474 7192.99921
1966 41.9011264 6789 3077.54061 6746.27348
1967 41.9150692 6439 3076.59876 6326.47715
1968 41.929012 6008 3075.65917 5962.10546
1969 41.9429548 5562 3074.72182 5663.83397
1970 41.9568976 5273 3073.7867 5429.81881
1971 41.9708404 5128 3072.8538 5252.77488
1972 41.9847832 4774 3071.9231 5124.16128
1973 41.998726 4867 3070.99458 5035.49247
1974 42.0126688 4878 3070.06824 4978.16134
1975 42.0266116 4883 3069.14406 4943.41831
1976 42.0405544 4800 3068.22202 4923.70146
1977 42.0544972 4816 3067.30211 4915.42603
1978 42.06844 4727 3066.38431 4920.74435
1979 42.0823828 4790 3065.46862 4946.17586
1980 42.0963256 5028 3064.55501 4999.15222
1981 42.1102684 5120 3063.64347 5085.20363
1982 42.1242112 5186 3062.73399 5208.9804
1983 42.138154 5439 3061.82655 5373.87312
1984 42.1520968 5415 3060.92114 5582.94509
1985 42.1660396 6076 3060.01775 5838.27937
1986 42.1799824 6068 3059.11635 6136.83182
1987 42.1939252 6401 3058.21694 6462.61391
1988 42.207868 6869 3057.3195 6782.99244
1989 42.2218108 6996 3056.42402 7059.2619
1990 42.2357536 7285 3055.53047 7272.5997
1991 42.2496964 7553 3054.63886 7446.30776
1992 42.2636392 7885 3053.74916 7640.28012
1993 42.277582 8062 3052.86136 7921.2288
1994 42.2915248 8251 3051.97544 8334.5026
1995 42.3054676 9100 3051.0914 8889.41456
1996 42.3194104 9465 3050.20921 9549.58199
1997 42.3333532 10151 3049.32887 10225.8967
1998 42.347296 10782 3048.45035 10785.2711
1999 42.3612388 11216 3047.57365 11093.3361
2000 42.3751816 11405 3046.69874 11085.6551
2001 42.3891244 11406 3045.82563 10817.9403
2002 42.4030672 10945 3044.95428 10440.1572
2003 42.41701 10750 3044.08469 10111.4009
2004 42.4309528 10085 3043.21685 9929.93156
2005 42.4448956 9928 3042.35073 9914.9789
2006 42.4588384 9527 3041.48633 10023.639
2007 42.4727812 9970 3040.62363 10183.9896
2008 42.486724 10166 3039.76262 10334.9278
2009 42.5006668 10163 3038.90328 10449.5235
2010 42.5146096 10199 3038.0456 10517.3299
2011 42.5285524 10233 3037.18957 10504.8476
2012 42.5424952 10165 3036.33517 10350.3299
2013 42.556438 10027 3035.48238 10013.5183
2014 42.5703808 9445 3034.6312 9527.45916
2015 42.5843236 8845 3033.78161 8989.59215
2016 42.5982664 8067 3032.93359 8501.95158
2017 42.6122092 7681 3032.08714 8120.22838
2018 42.626152 7159 3031.24223 7840.48726
2019 42.6400948 6960 3030.39886 7612.66357
2020 42.6540376 6863 3029.557 7368.71961
2021 42.6679804 6553 3028.71666 7058.50129
2022 42.6819232 6341 3027.8778 6676.7815
2023 42.695866 5797 3027.04043 6258.528
2024 42.7098088 5605 3026.20452 5849.97383
2025 42.7237516 5120 3025.37006 5483.86692
2026 42.7376944 4840 3024.53704 5173.2233
2027 42.7516372 4562 3023.70544 4916.75447
2028 42.76558 4454 3022.87525 4707.42062
2029 42.7795228 4255 3022.04646 4537.00626
2030 42.7934656 4186 3021.21905 4397.88153
2031 42.8074084 4079 3020.39301 4283.77953
2032 42.8213512 4079 3019.56833 4189.77722
2033 42.835294 3874 3018.74499 4111.89606
2034 42.8492368 3860 3017.92298 4047.2846
2035 42.8631796 3916 3017.10228 3993.81849
2036 42.8771224 3838 3016.28288 3949.90014
2037 42.8910652 3755 3015.46478 3914.38361
2038 42.905008 3668 3014.64794 3886.49282
2039 42.9189508 3841 3013.83237 3865.6587
2040 42.9328936 3688 3013.01805 3851.60337
2041 42.9468364 3724 3012.20496 3844.49109
2042 42.9607792 3727 3011.39309 3844.79253
2043 42.974722 3720 3010.58243 3853.30949
2044 42.9886648 3802 3009.77296 3871.27214
2045 43.0026076 3804 3008.96467 3900.37594
2046 43.0165504 3921 3008.15756 3942.57919
2047 43.0304932 4043 3007.35159 4000.06412
2048 43.044436 4129 3006.54677 4074.20646
2049 43.0583788 4258 3005.74307 4163.76736
2050 43.0723216 4201 3004.94049 4262.29464
2051 43.0862644 4326 3004.13901 4355.61645
2052 43.1002072 4482 3003.33862 4424.2668
2053 43.11415 4569 3002.5393 4452.56275
2054 43.1280928 4608 3001.74105 4440.02635
2055 43.1420356 4550 3000.94384 4403.05123
2056 43.1559784 4486 3000.14767 4364.35758
2057 43.1699212 4515 2999.35253 4340.87474
2058 43.183864 4361 2998.55839 4338.96632
2059 43.1978068 4262 2997.76525 4355.38447
2060 43.2117496 4394 2996.97309 4381.03093
2061 43.2256924 4404 2996.18191 4406.47844
2062 43.2396352 4523 2995.39168 4427.46408
2063 43.253578 4559 2994.6024 4445.58906
2064 43.2675208 4533 2993.81405 4462.94804
2065 43.2814636 4426 2993.02662 4475.244
2066 43.2954064 4485 2992.24009 4472.41335
2067 43.3093492 4479 2991.45446 4446.77725
2068 43.323292 4424 2990.66971 4400.82445
2069 43.3372348 4362 2989.88583 4346.99533
2070 43.3511776 4388 2989.1028 4299.82929
2071 43.3651204 4342 2988.32062 4268.48393
2072 43.3790632 4295 2987.53926 4254.15623
2073 43.393006 4382 2986.75872 4251.59204
2074 43.4069488 4285 2985.97899 4252.3061
2075 43.4208916 4553 2985.20005 4248.90087
2076 43.4348344 4404 2984.42189 4238.91205
2077 43.4487772 4309 2983.6445 4225.09757
2078 43.46272 4348 2982.86786 4212.29972
2079 43.4766628 4445 2982.09196 4203.86948
2080 43.4906056 4281 2981.3168 4202.0301
2081 43.5045484 4445 2980.54235 4209.00354
2082 43.5184912 4498 2979.7686 4227.28188
2083 43.532434 4617 2978.99555 4259.16069
2084 43.5463768 4723 2978.22317 4306.26531
2085 43.5603196 4712 2977.45147 4369.6004
2086 43.5742624 5038 2976.68042 4450.00346
2087 43.5882052 5037 2975.91001 4548.76942
2088 43.602148 5128 2975.14023 4668.1953
2089 43.6160908 5388 2974.37108 4812.73952
2090 43.6300336 5616 2973.60252 4989.28852
2091 43.6439764 5858 2972.83457 5206.84393
2092 43.6579192 6119 2972.06719 5475.70416
2093 43.671862 6515 2971.30039 5806.71619
2094 43.6858048 6885 2970.53414 6209.44165
2095 43.6997476 7226 2969.76844 6688.86834
2096 43.7136904 7657 2969.00327 7242.02279
2097 43.7276332 8255 2968.23862 7858.56377
2098 43.741576 8898 2967.47449 8528.38923
2099 43.7555188 9486 2966.71085 9248.7971
2100 43.7694616 10060 2965.9477 10013.8565
2101 43.7834044 10722 2965.18502 10784.5635
2102 43.7973472 11445 2964.42281 11474.4298
2103 43.81129 12183 2963.66104 11984.3919
2104 43.8252328 12722 2962.89971 12274.831
2105 43.8391756 12979 2962.13881 12405.3039
2106 43.8531184 13715 2961.37833 12492.9342
2107 43.8670612 13786 2960.61825 12628.0544
2108 43.881004 13743 2959.85856 12814.3336
2109 43.8949468 13605 2959.09925 12961.7369
2110 43.9088896 13175 2958.34031 12934.4806
2111 43.9228324 12796 2957.58173 12636.5147
2112 43.9367752 12177 2956.82349 12076.6993
2113 43.950718 11570 2956.06559 11361.5235
2114 43.9646608 11020 2955.30801 10629.1607
2115 43.9786036 10445 2954.55074 9981.17226
2116 43.9925464 9591 2953.79377 9449.89731
2117 44.0064892 8918 2953.03708 9004.31451
2118 44.020432 8343 2952.28068 8582.30526
2119 44.0343748 8161 2951.52454 8133.66048
2120 44.0483176 7642 2950.76865 7649.719
2121 44.0622604 7118 2950.01301 7159.65608
2122 44.0762032 6573 2949.2576 6702.94571
2123 44.090146 6136 2948.50241 6306.63259
2124 44.1040888 5935 2947.74743 5979.98408
2125 44.1180316 5766 2946.99264 5719.83504
2126 44.1319744 5483 2946.23805 5517.39069
2127 44.1459172 5368 2945.48363 5362.79095
2128 44.15986 5340 2944.72937 5247.52729
2129 44.1738028 5056 2943.97527 5165.49572
2130 44.1877456 5025 2943.22131 5112.87473
2131 44.2016884 5140 2942.46748 5087.48636
2132 44.2156312 5119 2941.71378 5088.24422
2133 44.229574 5179 2940.96018 5114.94206
2134 44.2435168 5322 2940.20669 5168.28415
2135 44.2574596 5239 2939.45328 5249.9133
2136 44.2714024 5323 2938.69995 5362.71436
2137 44.2853452 5494 2937.94669 5511.04405
2138 44.299288 5563 2937.19348 5701.03629
2139 44.3132308 5799 2936.44032 5941.00118
2140 44.3271736 6163 2935.6872 6241.83687
2141 44.3411164 6397 2934.93409 6617.33911
2142 44.3550592 6678 2934.18101 7084.12714
2143 44.369002 7419 2933.42792 7660.81432
2144 44.3829448 7997 2932.67483 8366.52818
2145 44.3968876 9062 2931.92172 9219.67701
2146 44.4108304 9825 2931.16858 10236.8436
2147 44.4247732 11245 2930.41541 11430.3262
2148 44.438716 12597 2929.66218 12797.2175
2149 44.4526588 14137 2928.90889 14292.9668
2150 44.4666016 15888 2928.15554 15794.2971
2151 44.4805444 16836 2927.40211 17078.0303
2152 44.4944872 18357 2926.64858 17872.6318
2153 44.50843 18497 2925.89495 18000.5348
2154 44.5223728 18510 2925.14122 17510.939
2155 44.5363156 17694 2924.38736 16661.8202
2156 44.5502584 16223 2923.63337 15761.151
2157 44.5642012 15226 2922.87924 15018.2846
2158 44.578144 14450 2922.12496 14493.0422
2159 44.5920868 13905 2921.37052 14114.4805
2160 44.6060296 13356 2920.61591 13730.4867
2161 44.6199724 12933 2919.86112 13184.4683
2162 44.6339152 12305 2919.10613 12401.6802
2163 44.647858 11344 2918.35095 11427.177
2164 44.6618008 10319 2917.59556 10382.5065
2165 44.6757436 9075 2916.83994 9387.55244
2166 44.6896864 8326 2916.0841 8514.20893
2167 44.7036292 7588 2915.32801 7785.5149
2168 44.717572 6801 2914.57168 7194.85331
2169 44.7315148 6455 2913.81508 6723.58845
2170 44.7454576 6134 2913.05822 6351.16509
2171 44.7594004 6233 2912.30108 6059.54227
2172 44.7733432 5852 2911.54365 5834.29685
2173 44.787286 5679 2910.78593 5664.64695
2174 44.8012288 5598 2910.0279 5542.99739
2175 44.8151716 5541 2909.26955 5464.53048
2176 44.8291144 5788 2908.51087 5426.69824
2177 44.8430572 5684 2907.75186 5428.48232
2178 44.857 5680 2906.99251 5470.72892
2179 44.8709428 5817 2906.23281 5554.79819
2180 44.8848856 6019 2905.47274 5680.57585
2181 44.8988284 6109 2904.71229 5843.31646
2182 44.9127712 6300 2903.95147 6030.14066
2183 44.926714 6510 2903.19026 6219.53466
2184 44.9406568 6704 2902.42865 6388.42508
2185 44.9545996 6921 2901.66663 6526.54998
2186 44.9685424 7179 2900.90419 6647.66578
2187 44.9824852 7360 2900.14132 6786.22343
2188 44.996428 7526 2899.37802 6982.64408
2189 45.0103708 7792 2898.61428 7270.60032
2190 45.0243136 8041 2897.85008 7672.80332
2191 45.0382564 8329 2897.08542 8201.50959
2192 45.0521992 8743 2896.32029 8858.74111
2193 45.066142 9225 2895.55468 9632.83715
2194 45.0800848 9940 2894.78858 10487.668
2195 45.0940276 10574 2894.02198 11346.4626
2196 45.1079704 11383 2893.25488 12086.8356
2197 45.1219132 12047 2892.48727 12577.6157
2198 45.135856 12441 2891.71913 12757.0693
2199 45.1497988 12974 2890.95046 12688.5442
2200 45.1637416 12949 2890.18125 12529.273
2201 45.1776844 13132 2889.41149 12435.2925
2202 45.1916272 12633 2888.64117 12479.1599
2203 45.20557 12304 2887.87029 12620.4402
2204 45.2195128 12176 2887.09884 12727.1366
2205 45.2334556 12061 2886.3268 12641.6697
2206 45.2473984 11658 2885.55418 12270.5268
2207 45.2613412 11424 2884.78095 11639.2448
2208 45.275284 11249 2884.00712 10867.888
2209 45.2892268 10418 2883.23268 10095.1483
2210 45.3031696 9685 2882.45761 9414.66011
2211 45.3171124 8848 2881.68191 8853.66168
2212 45.3310552 8275 2880.90557 8384.81206
2213 45.344998 7705 2880.12858 7954.57233
2214 45.3589408 7473 2879.35094 7517.75818
2215 45.3728836 6849 2878.57264 7063.17514
2216 45.3868264 6533 2877.79366 6611.28277
2217 45.4007692 6180 2877.01401 6191.64101
2218 45.414712 5842 2876.23367 5824.49408
2219 45.4286548 5366 2875.45264 5516.50337
2220 45.4425976 5200 2874.6709 5265.08352
2221 45.4565404 4949 2873.88846 5063.64355
2222 45.4704832 4820 2873.1053 4905.17629
2223 45.484426 4708 2872.32141 4783.77868
2224 45.4983688 4557 2871.53679 4694.98708
2225 45.5123116 4668 2870.75143 4635.93718
2226 45.5262544 4605 2869.96533 4605.35625
2227 45.5401972 4607 2869.17847 4603.51687
2228 45.55414 4592 2868.39084 4632.15811
2229 45.5680828 4553 2867.60245 4694.24317
2230 45.5820256 4756 2866.81328 4793.23278
2231 45.5959684 4843 2866.02332 4931.33096
2232 45.6099112 5137 2865.23258 5106.00234
2233 45.623854 5148 2864.44103 5304.46223
2234 45.6377968 5338 2863.64868 5499.04474
2235 45.6517396 5364 2862.85552 5650.5954
2236 45.6656824 5477 2862.06153 5724.62273
2237 45.6796252 5624 2861.26672 5712.53126
2238 45.693568 5648 2860.47107 5636.62906
2239 45.7075108 5602 2859.67459 5532.9657
2240 45.7214536 5578 2858.87725 5429.90314
2241 45.7353964 5472 2858.07906 5340.53156
2242 45.7493392 5238 2857.28001 5265.46632
2243 45.763282 4932 2856.48009 5195.73342
2244 45.7772248 5061 2855.67929 5116.00522
2245 45.7911676 4800 2854.87761 5012.64451
2246 45.8051104 4649 2854.07505 4883.02028
2247 45.8190532 4595 2853.27158 4736.58704
2248 45.832996 4477 2852.46722 4586.70206
2249 45.8469388 4397 2851.66194 4442.54066
2250 45.8608816 4165 2850.85575 4308.90332
2251 45.8748244 4029 2850.04864 4188.30723
2252 45.8887672 3957 2849.2406 4082.44419
2253 45.90271 3752 2848.43162 3992.05895
2254 45.9166528 3804 2847.62171 3916.69836
2255 45.9305956 3680 2846.81084 3855.0252
2256 45.9445384 3563 2845.99903 3805.32275
2257 45.9584812 3563 2845.18625 3765.69423
2258 45.972424 3546 2844.37251 3734.09033
2259 45.9863668 3604 2843.55779 3708.38833
2260 46.0003096 3538 2842.74209 3686.80727
2261 46.0142524 3576 2841.92542 3668.21818
2262 46.0281952 3494 2841.10775 3652.26427
2263 46.042138 3553 2840.28908 3639.11113
2264 46.0560808 3516 2839.46941 3629.03273
2265 46.0700236 3521 2838.64873 3622.12744
2266 46.0839664 3472 2837.82704 3618.23408
2267 46.0979092 3475 2837.00433 3616.97453
2268 46.111852 3565 2836.18059 3617.87521
2269 46.1257948 3645 2835.35582 3620.5536
2270 46.1397376 3634 2834.53001 3624.88732
2271 46.1536804 3538 2833.70316 3631.03012
2272 46.1676232 3580 2832.87526 3639.30576
2273 46.181566 3715 2832.0463 3650.04012
2274 46.1955088 3689 2831.21628 3663.49374
2275 46.2094516 3572 2830.3852 3679.88055
2276 46.2233944 3576 2829.55305 3699.41448
2277 46.2373372 3626 2828.71982 3722.35112
2278 46.25128 3747 2827.88551 3749.01936
2279 46.2652228 3768 2827.05011 3779.85098
2280 46.2791656 3786 2826.21362 3815.39426
2281 46.2931084 3982 2825.37603 3856.28935
2282 46.3070512 4109 2824.53734 3903.41651
2283 46.320994 4069 2823.69754 3957.88557
2284 46.3349368 4130 2822.85663 4021.09556
2285 46.3488796 4240 2822.01459 4094.83141
2286 46.3628224 4401 2821.17144 4181.38498
2287 46.3767652 4542 2820.32715 4283.71249
2288 46.390708 4651 2819.48173 4405.63578
2289 46.4046508 4916 2818.63518 4552.11812
2290 46.4185936 5071 2817.78747 4729.59035
2291 46.4325364 5140 2816.93862 4946.03536
2292 46.4464792 5493 2816.08862 5210.99927
2293 46.460422 5846 2815.23746 5534.67515
2294 46.4743648 6123 2814.38514 5925.13593
2295 46.4883076 6464 2813.53164 6382.37207
2296 46.5022504 6697 2812.67698 6888.50012
2297 46.5161932 7266 2811.82114 7397.23608
2298 46.530136 7845 2810.96412 7833.50707
2299 46.5440788 8055 2810.10591 8116.53444
2300 46.5580216 8454 2809.24651 8203.23871
2301 46.5719644 8735 2808.38592 8119.52612
2302 46.5859072 8658 2807.52412 7947.33574
2303 46.59985 8577 2806.66113 7778.83064
2304 46.6137928 8334 2805.79692 7677.41136
2305 46.6277356 8194 2804.93151 7664.69326
2306 46.6416784 8032 2804.06487 7725.30988
2307 46.6556212 7961 2803.19702 7819.46092
2308 46.669564 8181 2802.32794 7902.37819
2309 46.6835068 8137 2801.45763 7947.74808
2310 46.6974496 8172 2800.58609 7961.36421
2311 46.7113924 8465 2799.71331 7973.55122
2312 46.7253352 8381 2798.83929 8018.80183
2313 46.739278 8568 2797.96402 8121.05105
2314 46.7532208 8503 2797.08751 8290.50604
2315 46.7671636 8833 2796.20974 8525.30001
2316 46.7811064 9100 2795.33072 8814.76416
2317 46.7950492 9470 2794.45043 9150.2917
2318 46.808992 10104 2793.56888 9540.77865
2319 46.8229348 10143 2792.68606 10014.8025
2320 46.8368776 10893 2791.80197 10600.493
2321 46.8508204 11089 2790.91661 11294.4204
2322 46.8647632 12265 2790.02996 12037.4583
2323 46.878706 12858 2789.14204 12713.1497
2324 46.8926488 13113 2788.25282 13182.712
2325 46.9065916 13605 2787.36232 13355.1504
2326 46.9205344 13836 2786.47053 13249.2128
2327 46.9344772 13473 2785.57743 12990.8519
2328 46.94842 13136 2784.68304 12745.4705
2329 46.9623628 12760 2783.78735 12644.2776
2330 46.9763056 12450 2782.89034 12747.395
2331 46.9902484 12334 2781.99203 13038.7931
2332 47.0041912 12468 2781.09241 13434.8077
2333 47.018134 12750 2780.19147 13804.9445
2334 47.0320768 12655 2779.28921 14013.3208
2335 47.0460196 12751 2778.38563 13975.026
2336 47.0599624 13069 2777.48072 13698.9823
2337 47.0739052 12386 2776.57449 13286.2444
2338 47.087848 12864 2775.66692 12882.3915
2339 47.1017908 12577 2774.75802 12618.7222
2340 47.1157336 12728 2773.84779 12577.8223
2341 47.1296764 12653 2772.93621 12787.3029
2342 47.1436192 12954 2772.02329 13223.0636
2343 47.157562 13393 2771.10903 13809.8992
2344 47.1715048 13999 2770.19342 14423.5206
2345 47.1854476 14806 2769.27646 14906.9365
2346 47.1993904 15348 2768.35814 15111.902
2347 47.2133332 15632 2767.43847 14961.2557
2348 47.227276 15408 2766.51744 14497.4839
2349 47.2412188 14799 2765.59505 13868.4912
2350 47.2551616 14133 2764.6713 13251.7739
2351 47.2691044 13577 2763.74618 12779.6047
2352 47.2830472 12927 2762.81969 12509.7591
2353 47.29699 12498 2761.89183 12431.9733
2354 47.3109328 12658 2760.9626 12487.343
2355 47.3248756 12947 2760.032 12596.3926
2356 47.3388184 13072 2759.10002 12698.7791
2357 47.3527612 13325 2758.16666 12790.2481
2358 47.366704 13701 2757.23191 12928.2338
2359 47.3806468 14010 2756.29579 13199.9285
2360 47.3945896 14722 2755.35827 13677.9975
2361 47.4085324 15183 2754.41937 14387.0274
2362 47.4224752 16167 2753.47908 15282.645
2363 47.436418 17058 2752.5374 16243.4134
2364 47.4503608 18198 2751.59433 17096.8197
2365 47.4643036 18861 2750.64986 17699.3687
2366 47.4782464 19650 2749.70399 18033.626
2367 47.4921892 19372 2748.75673 18228.8251
2368 47.506132 19886 2747.80806 18468.637
2369 47.5200748 20110 2746.85799 18863.6666
2370 47.5340176 19742 2745.90652 19378.0548
2371 47.5479604 20598 2744.95364 19837.4996
2372 47.5619032 20393 2743.99936 20012.5947
2373 47.575846 20426 2743.04367 19741.8123
2374 47.5897888 19926 2742.08656 19018.1768
2375 47.6037316 19291 2741.12805 17983.9552
2376 47.6176744 17922 2740.16812 16850.1206
2377 47.6316172 16357 2739.20678 15801.8724
2378 47.64556 15043 2738.24402 14936.7693
2379 47.6595028 14056 2737.27984 14250.7734
2380 47.6734456 13582 2736.31425 13663.4881
2381 47.6873884 12857 2735.34723 13070.8994
2382 47.7013312 12270 2734.3788 12406.222
2383 47.715274 11900 2733.40894 11673.8401
2384 47.7292168 11094 2732.43766 10933.4483
2385 47.7431596 10588 2731.46496 10255.9791
2386 47.7571024 10034 2730.49083 9691.21217
2387 47.7710452 9276 2729.51528 9261.41536
2388 47.784988 9041 2728.5383 8969.10154
2389 47.7989308 8724 2727.55989 8805.0592
2390 47.8128736 8790 2726.58005 8749.24349
2391 47.8268164 8747 2725.59879 8767.33877
2392 47.8407592 8589 2724.61609 8810.58964
2393 47.854702 8684 2723.63196 8826.93956
2394 47.8686448 8817 2722.6464 8783.58993
2395 47.8825876 8747 2721.65941 8685.20386
2396 47.8965304 8679 2720.67098 8570.29918
2397 47.9104732 8495 2719.68112 8488.57653
2398 47.924416 8592 2718.68983 8478.88145
2399 47.9383588 8749 2717.6971 8559.38622
2400 47.9523016 8854 2716.70293 8727.02786
2401 47.9662444 8845 2715.70734 8961.27226
2402 47.9801872 8995 2714.7103 9232.96304
2403 47.99413 9361 2713.71183 9519.98339
2404 48.0080728 9519 2712.71192 9823.79116
2405 48.0220156 9864 2711.71057 10172.6944
2406 48.0359584 10614 2710.70779 10607.428
2407 48.0499012 10911 2709.70357 11161.1483
2408 48.063844 11643 2708.69791 11850.3759
2409 48.0777868 12479 2707.69081 12681.6023
2410 48.0917296 13471 2706.68228 13661.9622
2411 48.1056724 14606 2705.67231 14793.7141
2412 48.1196152 15733 2704.6609 16042.9945
2413 48.133558 16763 2703.64805 17302.2917
2414 48.1475008 17891 2702.63376 18387.7292
2415 48.1614436 18769 2701.61804 19104.2613
2416 48.1753864 19366 2700.60088 19357.2974
2417 48.1893292 19395 2699.58228 19220.5643
2418 48.203272 18996 2698.56224 18889.5542
2419 48.2172148 18689 2697.54077 18562.2749
2420 48.2311576 18221 2696.51786 18346.0679
2421 48.2451004 17866 2695.49351 18237.4028
2422 48.2590432 17716 2694.46773 18157.864
2423 48.272986 17725 2693.44051 18009.6375
2424 48.2869288 17211 2692.41185 17719.6856
2425 48.3008716 17190 2691.38176 17262.7227
2426 48.3148144 16376 2690.35024 16663.2574
2427 48.3287572 15402 2689.31728 15971.0259
2428 48.3427 14544 2688.28289 15222.6794
2429 48.3566428 13714 2687.24707 14426.3796
2430 48.3705856 13113 2686.20981 13581.7901
2431 48.3845284 12442 2685.17113 12705.8139
2432 48.3984712 11936 2684.13101 11838.5747
2433 48.412414 11308 2683.08946 11030.7703
2434 48.4263568 10492 2682.04649 10324.0391
2435 48.4402996 10124 2681.00208 9735.13646
2436 48.4542424 9295 2679.95625 9250.59027
2437 48.4681852 8843 2678.90899 8834.61017
2438 48.482128 8266 2677.86031 8447.33956
2439 48.4960708 7991 2676.8102 8064.64139
2440 48.5100136 7713 2675.75867 7687.30941
2441 48.5239564 7573 2674.70572 7333.50418
2442 48.5378992 7469 2673.65135 7023.58469
2443 48.551842 7120 2672.59555 6770.4639
2444 48.5657848 7069 2671.53834 6578.75545
2445 48.5797276 6946 2670.47971 6448.20886
2446 48.5936704 6947 2669.41966 6376.67337
2447 48.6076132 6794 2668.35819 6362.89398
2448 48.621556 6948 2667.29532 6407.48693
2449 48.6354988 6978 2666.23103 6513.54077
2450 48.6494416 7132 2665.16532 6686.66802
2451 48.6633844 7476 2664.09821 6934.32888
2452 48.6773272 7896 2663.02969 7263.94295
2453 48.69127 8259 2661.95977 7678.6694
2454 48.7052128 8485 2660.88843 8170.01668
2455 48.7191556 9112 2659.8157 8708.66769
2456 48.7330984 9442 2658.74156 9240.25593
2457 48.7470412 9925 2657.66602 9697.65295
2458 48.760984 10329 2656.58908 10034.1128
2459 48.7749268 10977 2655.51075 10257.6124
2460 48.7888696 11162 2654.43101 10432.4827
2461 48.8028124 11249 2653.34989 10641.4823
2462 48.8167552 11232 2652.26737 10938.9183
2463 48.830698 11772 2651.18346 11323.8533
2464 48.8446408 11725 2650.09817 11739.887
2465 48.8585836 11995 2649.01149 12099.0389
2466 48.8725264 12009 2647.92342 12322.1521
2467 48.8864692 12279 2646.83397 12374.8862
2468 48.900412 12599 2645.74314 12276.7218
2469 48.9143548 12872 2644.65093 12081.8742
2470 48.9282976 12908 2643.55734 11852.2112
2471 48.9422404 12750 2642.46238 11640.9737
2472 48.9561832 12526 2641.36605 11487.7346
2473 48.970126 12309 2640.26835 11415.3575
2474 48.9840688 11953 2639.16928 11429.8798
2475 48.9980116 12114 2638.06884 11530.3604
2476 49.0119544 12136 2636.96704 11723.5287
2477 49.0258972 12237 2635.86388 12027.6493
2478 49.03984 12728 2634.75936 12458.9003
2479 49.0537828 13181 2633.65349 13008.7275
2480 49.0677256 13496 2632.54626 13624.0561
2481 49.0816684 13906 2631.43768 14200.2479
2482 49.0956112 14454 2630.32775 14601.6064
2483 49.109554 14739 2629.21647 14720.9091
2484 49.1234968 15417 2628.10385 14551.4514
2485 49.1374396 15773 2626.98989 14205.9465
2486 49.1513824 15814 2625.87459 13856.9708
2487 49.1653252 15472 2624.75795 13657.5339
2488 49.179268 15716 2623.63998 13699.9308
2489 49.1932108 15119 2622.52068 14013.1447
2490 49.2071536 14903 2621.40004 14573.3019
2491 49.2210964 14940 2620.27809 15315.1853
2492 49.2350392 15206 2619.15481 16150.0631
2493 49.248982 15965 2618.03021 16983.9967
2494 49.2629248 16388 2616.9043 17717.2002
2495 49.2768676 17110 2615.77707 18224.2358
2496 49.2908104 17329 2614.64853 18359.3803
2497 49.3047532 17570 2613.51868 18025.1831
2498 49.318696 17386 2612.38752 17257.8119
2499 49.3326388 16857 2611.25507 16233.1104
2500 49.3465816 16002 2610.12131 15177.9533
2501 49.3605244 14909 2608.98626 14270.3215
2502 49.3744672 13848 2607.84992 13593.4854
2503 49.38841 12737 2606.71228 13138.1948
2504 49.4023528 11647 2605.57336 12822.3755
2505 49.4162956 11401 2604.43315 12520.1527
2506 49.4302384 11034 2603.29167 12107.4992
2507 49.4441812 10765 2602.14891 11516.4867
2508 49.458124 10226 2601.00487 10763.9148
2509 49.4720668 9603 2599.85957 9928.94032
2510 49.4860096 8854 2598.71299 9102.46931
2511 49.4999524 8331 2597.56516 8349.2865
2512 49.5138952 7645 2596.41606 7699.2965
2513 49.527838 6986 2595.2657 7156.75413
2514 49.5417808 6494 2594.1141 6712.89264
2515 49.5557236 6107 2592.96124 6354.50661
2516 49.5696664 5950 2591.80714 6068.50961
2517 49.5836092 5649 2590.65179 5843.78233
2518 49.597552 5649 2589.4952 5671.6035
2519 49.6114948 5452 2588.33738 5545.39914
2520 49.6254376 5429 2587.17833 5460.10149
2521 49.6393804 5393 2586.01805 5411.07479
2522 49.6533232 5399 2584.85654 5392.59238
2523 49.667266 5404 2583.69382 5396.16556
2524 49.6812088 5409 2582.52987 5409.88211
2525 49.6951516 5479 2581.36472 5420.54631
2526 49.7090944 5577 2580.19835 5419.04138
2527 49.7230372 5467 2579.03078 5405.60382
2528 49.73698 5701 2577.862 5390.16274
2529 49.7509228 5807 2576.69203 5387.03997
2530 49.7648656 5836 2575.52087 5408.85013
2531 49.7788084 5948 2574.34851 5463.6951
2532 49.7927512 5942 2573.17497 5555.26871
2533 49.806694 6129 2572.00025 5684.10116
2534 49.8206368 6361 2570.82435 5849.4028
2535 49.8345796 6619 2569.64728 6051.63471
2536 49.8485224 6760 2568.46903 6295.65157
2537 49.8624652 7101 2567.28962 6592.26675
2538 49.876408 7555 2566.10905 6956.4192
2539 49.8903508 7796 2564.92733 7401.22552
2540 49.9042936 8392 2563.74445 7930.23268
2541 49.9182364 8691 2562.56042 8533.56165
2542 49.9321792 9256 2561.37524 9189.07675
2543 49.946122 9887 2560.18893 9873.4977
2544 49.9600648 10492 2559.00148 10577.9575
2545 49.9740076 11064 2557.8129 11310.3025
2546 49.9879504 11729 2556.62319 12071.3062
2547 50.0018932 12011 2555.43236 12817.6214
2548 50.015836 12645 2554.24041 13446.5261
2549 50.0297788 12998 2553.04735 13830.1364
2550 50.0437216 13452 2551.85318 13887.1157
2551 50.0576644 13420 2550.6579 13635.7976
2552 50.0716072 13244 2549.46153 13180.5188
2553 50.08555 13092 2548.26405 12649.476
2554 50.0994928 12369 2547.06549 12142.3237
2555 50.1134356 11927 2545.86584 11713.2343
2556 50.1273784 11297 2544.66511 11372.1994
2557 50.1413212 10743 2543.4633 11088.1654
2558 50.155264 10331 2542.26042 10798.9532
2559 50.1692068 9895 2541.05647 10438.5692
2560 50.1831496 9576 2539.85146 9974.00705
2561 50.1970924 9200 2538.64539 9423.35687
2562 50.2110352 8655 2537.43827 8840.09763
2563 50.224978 8322 2536.23009 8280.77494
2564 50.2389208 7823 2535.02088 7783.38572
2565 50.2528636 7345 2533.81062 7365.63563
2566 50.2668064 6997 2532.59933 7032.99459
2567 50.2807492 6578 2531.38701 6786.11408
2568 50.294692 6445 2530.17367 6624.42537
2569 50.3086348 6350 2528.95931 6547.562
2570 50.3225776 6208 2527.74393 6556.52196
2571 50.3365204 6450 2526.52755 6654.71813
2572 50.3504632 6621 2525.31016 6848.57435
2573 50.364406 7006 2524.09177 7147.11905
2574 50.3783488 7285 2522.87239 7559.46034
2575 50.3922916 7919 2521.65202 8089.06397
2576 50.4062344 8543 2520.43066 8723.15832
2577 50.4201772 9086 2519.20833 9417.29198
2578 50.43412 9729 2517.98502 10083.2576
2579 50.4480628 10621 2516.76075 10597.2773
2580 50.4620056 10906 2515.53551 10843.3118
2581 50.4759484 10625 2514.30931 10775.7039
2582 50.4898912 10537 2513.08216 10450.6747
2583 50.503834 10368 2511.85407 9994.77299
2584 50.5177768 9663 2510.62503 9539.80465
2585 50.5317196 9130 2509.39505 9175.19807
2586 50.5456624 8816 2508.16415 8934.37616
2587 50.5596052 8536 2506.93231 8800.82517
2588 50.573548 8435 2505.69956 8719.83312
2589 50.5874908 8367 2504.46589 8616.50775
2590 50.6014336 8207 2503.23132 8425.45048
2591 50.6153764 8048 2501.99583 8120.7926
2592 50.6293192 7664 2500.75945 7725.30981
2593 50.643262 7259 2499.52218 7291.18764
2594 50.6572048 6803 2498.28402 6870.5202
2595 50.6711476 6368 2497.04498 6497.71559
2596 50.6850904 6079 2495.80506 6188.4348
2597 50.6990332 5779 2494.56427 5946.32437
2598 50.712976 5646 2493.32261 5770.35217
2599 50.7269188 5725 2492.08009 5658.59783
2600 50.7408616 5558 2490.83672 5609.68528
2601 50.7548044 5712 2489.59251 5623.18718
2602 50.7687472 5680 2488.34745 5699.66794
2603 50.78269 5810 2487.10155 5839.80134
2604 50.7966328 5993 2485.85482 6042.08974
2605 50.8105756 6174 2484.60727 6298.92955
2606 50.8245184 6229 2483.35889 6591.28459
2607 50.8384612 6581 2482.10971 6885.0452
2608 50.852404 6788 2480.85971 7136.94319
2609 50.8663468 7173 2479.60891 7312.25408
2610 50.8802896 7416 2478.35732 7406.73979
2611 50.8942324 7814 2477.10493 7451.38583
2612 50.9081752 7909 2475.85176 7491.73938
2613 50.922118 8023 2474.59782 7559.12231
2614 50.9360608 8110 2473.3431 7654.42129
2615 50.9500036 8086 2472.08761 7751.30043
2616 50.9639464 8360 2470.83136 7814.38414
2617 50.9778892 8190 2469.57436 7819.83702
2618 50.991832 8202 2468.31661 7766.81835
2619 51.0057748 7764 2467.05811 7674.87383
2620 51.0197176 7768 2465.79888 7576.16376
2621 51.0336604 7692 2464.53892 7506.54993
2622 51.0476032 7632 2463.27823 7494.63438
2623 51.061546 7685 2462.01683 7550.94825
2624 51.0754888 7921 2460.75471 7661.4945
2625 51.0894316 7911 2459.49189 7788.48593
2626 51.1033744 7806 2458.22836 7880.226
2627 51.1173172 7950 2456.96414 7890.0554
2628 51.13126 7668 2455.69924 7797.85835
2629 51.1452028 7622 2454.43365 7621.36074
2630 51.1591456 7523 2453.16739 7407.91543
2631 51.1730884 7484 2451.90046 7211.99077
2632 51.1870312 7391 2450.63286 7076.18531
2633 51.200974 7239 2449.36461 7023.64256
2634 51.2149168 7039 2448.09571 7059.9252
2635 51.2288596 7116 2446.82617 7177.65751
2636 51.2428024 7175 2445.55598 7361.81148
2637 51.2567452 7296 2444.28517 7597.40863
2638 51.270688 7539 2443.01373 7879.49419
2639 51.2846308 8016 2441.74167 8220.02525
2640 51.2985736 8412 2440.469 8644.26279
2641 51.3125164 8857 2439.19573 9176.41866
2642 51.3264592 9542 2437.92185 9819.7965
2643 51.340402 10418 2436.64738 10537.7647
2644 51.3543448 11300 2435.37233 11243.8176
2645 51.3682876 12009 2434.09669 11813.9971
2646 51.3822304 12746 2432.82049 12132.2756
2647 51.3961732 12623 2431.54371 12152.5539
2648 51.410116 12727 2430.26637 11931.2021
2649 51.4240588 12034 2428.98848 11600.1557
2650 51.4380016 11398 2427.71005 11303.5858
2651 51.4519444 11135 2426.43107 11147.2501
2652 51.4658872 10818 2425.15155 11179.8298
2653 51.47983 10890 2423.87151 11393.7221
2654 51.4937728 11378 2422.59095 11729.9728
2655 51.5077156 11949 2421.30987 12086.2137
2656 51.5216584 12509 2420.02829 12336.2257
2657 51.5356012 13027 2418.7462 12365.3473
2658 51.549544 12974 2417.46362 12111.3557
2659 51.5634868 12656 2416.18055 11590.0248
2660 51.5774296 11759 2414.897 10887.3536
2661 51.5913724 10677 2413.61297 10121.1076
2662 51.6053152 9443 2412.32848 9396.28247
2663 51.619258 8772 2411.04353 8779.47713
2664 51.6332008 8355 2409.75812 8295.19946
2665 51.6471436 7706 2408.47226 7931.8613
2666 51.6610864 7544 2407.18596 7651.93451
2667 51.6750292 7445 2405.89923 7402.75563
2668 51.688972 7290 2404.61207 7133.04483
2669 51.7029148 6879 2403.32448 6811.84284
2670 51.7168576 6380 2402.03649 6439.10215
2671 51.7308004 6065 2400.74808 6039.17372
2672 51.7447432 5469 2399.45928 5643.54155
2673 51.758686 5137 2398.17008 5276.81344
2674 51.7726288 4805 2396.8805 4951.87694
2675 51.7865716 4414 2395.59054 4671.78114
2676 51.8005144 4115 2394.3002 4433.74446
2677 51.8144572 3805 2393.0095 4232.48496
2678 51.8284 3793 2391.71844 4062.20176
2679 51.8423428 3838 2390.42702 3917.5154
2680 51.8562856 3562 2389.13526 3793.87636
2681 51.8702284 3413 2387.84316 3687.53407
2682 51.8841712 3205 2386.55073 3595.45648
2683 51.898114 3123 2385.25798 3515.21269
2684 51.9120568 3169 2383.96491 3444.85597
2685 51.9259996 3067 2382.67152 3382.82348
2686 51.9399424 3038 2381.37784 3327.85502
2687 51.9538852 2979 2380.08385 3278.93096
2688 51.967828 2846 2378.78958 3235.2314
2689 51.9817708 2876 2377.49502 3196.08266
2690 51.9957136 2852 2376.20019 3160.84324
2691 52.0096564 2724 2374.90509 3129.07554
2692 52.0235992 2817 2373.60973 3100.27142
2693 52.037542 2855 2372.31411 3074.06202
2694 52.0514848 2796 2371.01825 3050.1848
2695 52.0654276 2807 2369.72214 3028.42318
2696 52.0793704 2640 2368.42581 3008.57894
2697 52.0933132 2721 2367.12924 2990.47949
2698 52.107256 2754 2365.83246 2974.13486
2699 52.1211988 2715 2364.53546 2959.54681
2700 52.1351416 2663 2363.23826 2946.57191
2701 52.1490844 2640 2361.94086 2935.10433
2702 52.1630272 2599 2360.64327 2925.0974
2703 52.17697 2700 2359.34549 2916.53899
2704 52.1909128 2743 2358.04754 2909.45377
2705 52.2048556 2803 2356.74942 2903.8414
2706 52.2187984 2736 2355.45114 2899.81419
2707 52.2327412 2699 2354.1527 2897.50053
2708 52.246684 2739 2352.85411 2897.01631
2709 52.2606268 2764 2351.55538 2898.42765
2710 52.2745696 2776 2350.25652 2901.66112
2711 52.2885124 2773 2348.95753 2906.32257
2712 52.3024552 2662 2347.65843 2911.4788
2713 52.316398 2709 2346.35921 2916.2781
2714 52.3303408 2735 2345.05988 2920.40566
2715 52.3442836 2719 2343.76046 2923.46389
2716 52.3582264 2772 2342.46095 2926.12516
2717 52.3721692 2765 2341.16135 2929.46162
2718 52.386112 2802 2339.86168 2934.54969
2719 52.4000548 2870 2338.56194 2942.07858
2720 52.4139976 2797 2337.26213 2952.35489
2721 52.4279404 2738 2335.96228 2965.43156
2722 52.4418832 2820 2334.66237 2981.32627
2723 52.455826 2771 2333.36243 2999.80956
2724 52.4697688 2795 2332.06245 3020.9061
2725 52.4837116 2973 2330.76245 3045.32369
2726 52.4976544 2888 2329.46242 3074.80619
2727 52.5115972 2915 2328.16239 3110.99825
2728 52.52554 2981 2326.86236 3155.9748
2729 52.5394828 3040 2325.56233 3212.03359
2730 52.5534256 3063 2324.2623 3281.74547
2731 52.5673684 3137 2322.9623 3367.97777
2732 52.5813112 3284 2321.66232 3473.74303
2733 52.595254 3421 2320.36238 3601.59168
2734 52.6091968 3361 2319.06248 3752.13207
2735 52.6231396 3609 2317.76262 3921.63292
2736 52.6370824 3715 2316.46282 4098.79043
2737 52.6510252 3806 2315.16308 4262.78962
2738 52.664968 3928 2313.86341 4386.14095
2739 52.6789108 3994 2312.56381 4445.47909
2740 52.6928536 4175 2311.2643 4435.08902
2741 52.7067964 4183 2309.96488 4371.15712
2742 52.7207392 4063 2308.66556 4283.15459
2743 52.734682 4021 2307.36635 4199.63914
2744 52.7486248 4012 2306.06725 4139.44657
2745 52.7625676 3974 2304.76827 4109.9641
2746 52.7765104 4024 2303.46942 4108.71034
2747 52.7904532 4061 2302.1707 4125.38182
2748 52.804396 3901 2300.87213 4144.61205
2749 52.8183388 3918 2299.5737 4151.25482
2750 52.8322816 4122 2298.27544 4137.59003
2751 52.8462244 4243 2296.97733 4106.11878
2752 52.8601672 4167 2295.6794 4067.71255
2753 52.87411 4252 2294.38165 4034.68529
2754 52.8880528 4160 2293.08409 4014.56215
2755 52.9019956 4294 2291.78672 4007.70682
2756 52.9159384 4387 2290.48955 4008.65152
2757 52.9298812 4448 2289.19259 4010.06686
2758 52.943824 4675 2287.89585 4007.46289
2759 52.9577668 4643 2286.59933 4002.5223
2760 52.9717096 4683 2285.30304 4002.12508
2761 52.9856524 4644 2284.00699 4014.92884
2762 52.9995952 4761 2282.71118 4048.32896
2763 53.013538 4820 2281.41563 4107.21985
2764 53.0274808 4844 2280.12034 4194.28785
2765 53.0414236 5043 2278.82531 4310.62465
2766 53.0553664 5212 2277.53056 4456.56899
2767 53.0693092 5275 2276.2361 4633.21924
2768 53.083252 5730 2274.94192 4844.52095
2769 53.0971948 5775 2273.64804 5099.07754
2770 53.1111376 6228 2272.35446 5410.69091
2771 53.1250804 6310 2271.0612 5794.83417
2772 53.1390232 6694 2269.76825 6265.72982
2773 53.152966 7104 2268.47563 6830.48165
2774 53.1669088 7646 2267.18335 7480.27484
2775 53.1808516 8023 2265.8914 8179.0223
2776 53.1947944 8488 2264.59981 8855.20338
2777 53.2087372 9002 2263.30857 9409.77772
2778 53.22268 9523 2262.01769 9749.9351
2779 53.2366228 9837 2260.72719 9834.39785
2780 53.2505656 10046 2259.43706 9698.05932
2781 53.2645084 10137 2258.14732 9430.55244
2782 53.2784512 9970 2256.85797 9131.26138
2783 53.292394 9631 2255.56902 8876.81725
2784 53.3063368 9260 2254.28048 8710.49842
2785 53.3202796 8946 2252.99235 8641.32793
2786 53.3342224 8634 2251.70464 8644.41731
2787 53.3481652 8646 2250.41736 8665.79786
2788 53.362108 8366 2249.13052 8639.30346
2789 53.3760508 8355 2247.84413 8512.88428
2790 53.3899936 8189 2246.55818 8270.35998
2791 53.4039364 8204 2245.27269 7932.02313
2792 53.4178792 7707 2243.98767 7536.13542
2793 53.431822 7299 2242.70312 7119.94623
2794 53.4457648 6961 2241.41906 6712.97492
2795 53.4597076 6336 2240.13547 6338.06414
2796 53.4736504 6061 2238.85239 6011.40476
2797 53.4875932 5787 2237.56981 5740.27491
2798 53.501536 5427 2236.28773 5521.89008
2799 53.5154788 5172 2235.00618 5344.96196
2800 53.5294216 5080 2233.72514 5192.9698
2801 53.5433644 4950 2232.44464 5048.38085
2802 53.5573072 4875 2231.16468 4897.23948
2803 53.57125 4804 2229.88526 4733.04356
2804 53.5851928 4579 2228.6064 4558.31971
2805 53.5991356 4443 2227.3281 4382.18959
2806 53.6130784 4216 2226.05036 4215.79768
2807 53.6270212 4091 2224.7732 4068.13635
2808 53.640964 3921 2223.49662 3943.83283
2809 53.6549068 3819 2222.22063 3842.8617
2810 53.6688496 3722 2220.94524 3761.39264
2811 53.6827924 3588 2219.67045 3693.25427
2812 53.6967352 3483 2218.39627 3631.93013
2813 53.710678 3515 2217.12271 3573.19589
2814 53.7246208 3449 2215.84978 3516.3757
2815 53.7385636 3559 2214.57748 3463.83637
2816 53.7525064 3502 2213.30582 3418.99745
2817 53.7664492 3472 2212.0348 3384.65192
2818 53.780392 3408 2210.76444 3362.14168
2819 53.7943348 3396 2209.49474 3351.39814
2820 53.8082776 3418 2208.22571 3351.44904
2821 53.8222204 3463 2206.95736 3361.58586
2822 53.8361632 3366 2205.68968 3382.19866
2823 53.850106 3408 2204.4227 3415.00287
2824 53.8640488 3307 2203.15642 3463.17666
2825 53.8779916 3528 2201.89084 3530.68308
2826 53.8919344 3576 2200.62597 3620.86928
2827 53.9058772 3749 2199.36182 3735.69548
2828 53.91982 3892 2198.09839 3874.88553
2829 53.9337628 4070 2196.8357 4034.36456
2830 53.9477056 4178 2195.57374 4205.42063
2831 53.9616484 4410 2194.31254 4375.88088
2832 53.9755912 4671 2193.05209 4534.06317
2833 53.989534 4933 2191.79239 4672.87852
2834 54.0034768 5191 2190.53347 4790.72202
2835 54.0174196 5157 2189.27532 4887.17742
2836 54.0313624 5357 2188.01796 4956.77708
2837 54.0453052 5549 2186.76138 4988.29212
2838 54.059248 5530 2185.5056 4972.32492
2839 54.0731908 5449 2184.25062 4910.83381
2840 54.0871336 5399 2182.99645 4818.86017
2841 54.1010764 5257 2181.7431 4715.85651
2842 54.1150192 5134 2180.49058 4616.64807
2843 54.128962 4872 2179.23888 4527.73693
2844 54.1429048 4663 2177.98802 4449.00848
2845 54.1568476 4671 2176.73801 4376.13516
2846 54.1707904 4472 2175.48885 4301.90987
2847 54.1847332 4255 2174.24055 4217.36392
2848 54.198676 4376 2172.99312 4114.72054
2849 54.2126188 4131 2171.74655 3991.45649
2850 54.2265616 3961 2170.50087 3852.55569
2851 54.2405044 3795 2169.25608 3708.58196
2852 54.2544472 3619 2168.01217 3570.85107
2853 54.26839 3443 2166.76917 3447.20237
2854 54.2823328 3358 2165.52708 3341.06036
2855 54.2962756 3206 2164.28589 3252.21086
2856 54.3102184 3166 2163.04563 3178.37087
2857 54.3241612 3069 2161.8063 3116.52686
2858 54.338104 3037 2160.5679 3064.78054
2859 54.3520468 3075 2159.33045 3022.46657
2860 54.3659896 2987 2158.09394 2989.72257
2861 54.3799324 2936 2156.85839 2966.74102
2862 54.3938752 3004 2155.6238 2953.16375
2863 54.407818 2933 2154.39017 2947.73171
2864 54.4217608 2952 2153.15753 2948.20091
2865 54.4357036 2958 2151.92586 2951.72033
2866 54.4496464 2944 2150.69518 2955.86294
2867 54.4635892 3011 2149.4655 2960.06228
2868 54.477532 2951 2148.23682 2966.26025
2869 54.4914748 2964 2147.00915 2977.82716
2870 54.5054176 2982 2145.7825 2998.65196
2871 54.5193604 3057 2144.55687 3031.87814
2872 54.5333032 3064 2143.33226 3079.40088
2873 54.547246 2958 2142.10869 3140.52534
2874 54.5611888 2879 2140.88617 3211.29571
2875 54.5751316 3033 2139.66469 3283.45688
2876 54.5890744 3107 2138.44427 3344.66734
2877 54.6030172 3249 2137.22491 3381.42681
2878 54.61696 3179 2136.00662 3384.81543
2879 54.6309028 3120 2134.7894 3355.4785
2880 54.6448456 3196 2133.57327 3303.91528
2881 54.6587884 3099 2132.35822 3244.75606
2882 54.6727312 3141 2131.14427 3190.61595
2883 54.686674 2970 2129.93142 3149.47846
2884 54.7006168 2926 2128.71968 3124.19492
2885 54.7145596 2750 2127.50905 3113.43295
2886 54.7285024 2794 2126.29954 3112.60914
2887 54.7424452 2883 2125.09116 3114.87256
2888 54.756388 2843 2123.88391 3113.18506
2889 54.7703308 2842 2122.67781 3102.7823
2890 54.7842736 2937 2121.47284 3082.70634
2891 54.7982164 2855 2120.26904 3055.06721
2892 54.8121592 2918 2119.06639 3022.83505
2893 54.826102 2977 2117.86491 2988.35382
2894 54.8400448 2887 2116.66459 2953.52366
2895 54.8539876 2856 2115.46546 2920.60806
2896 54.8679304 2766 2114.26751 2892.3003
2897 54.8818732 2778 2113.07076 2870.92949
2898 54.895816 2775 2111.8752 2857.64942
2899 54.9097588 2737 2110.68084 2852.70577
2900 54.9237016 2746 2109.48769 2855.48776
2901 54.9376444 2722 2108.29576 2865.11191
2902 54.9515872 2755 2107.10505 2880.02697
2903 54.96553 2688 2105.91557 2899.68448
2904 54.9794728 2747 2104.72733 2924.23404
2905 54.9934156 2794 2103.54032 2954.5744
2906 55.0073584 2860 2102.35457 2991.9108
2907 55.0213012 2903 2101.17006 3036.94823
2908 55.035244 2926 2099.98682 3089.07694
2909 55.0491868 2997 2098.80484 3145.96725
2910 55.0631296 3009 2097.62413 3201.93422
2911 55.0770724 3151 2096.4447 3249.51184
2912 55.0910152 3217 2095.26655 3281.251
2913 55.104958 3201 2094.08969 3293.23792
2914 55.1189008 3204 2092.91413 3287.9573
2915 55.1328436 3112 2091.73987 3271.81537
2916 55.1467864 3201 2090.56692 3253.69082
2917 55.1607292 3193 2089.39528 3241.76846
2918 55.174672 3092 2088.22496 3241.57045
2919 55.1886148 3131 2087.05597 3255.41121
2920 55.2025576 3185 2085.88831 3282.75557
2921 55.2165004 3231 2084.72198 3321.02345
2922 55.2304432 3300 2083.557 3366.80468
2923 55.244386 3406 2082.39337 3417.54462
2924 55.2583288 3366 2081.2311 3473.26128
2925 55.2722716 3508 2080.07018 3537.23299
2926 55.2862144 3610 2078.91064 3615.05945
2927 55.3001572 3569 2077.75246 3712.47582
2928 55.3141 3692 2076.59566 3833.06259
2929 55.3280428 3880 2075.44025 3975.80254
2930 55.3419856 3958 2074.28623 4133.37206
2931 55.3559284 4085 2073.1336 4291.87931
2932 55.3698712 4287 2071.98238 4433.08883
2933 55.383814 4380 2070.83256 4539.69596
2934 55.3977568 4474 2069.68416 4602.225
2935 55.4116996 4441 2068.53717 4625.34699
2936 55.4256424 4496 2067.39161 4628.06637
2937 55.4395852 4706 2066.24748 4636.80875
2938 55.453528 4448 2065.10478 4676.14011
2939 55.4674708 4691 2063.96352 4762.4579
2940 55.4814136 4637 2062.82372 4901.42682
2941 55.4953564 4905 2061.68536 5086.85071
2942 55.5092992 5136 2060.54846 5299.32816
2943 55.523242 5319 2059.41302 5505.8595
2944 55.5371848 5649 2058.27906 5663.87316
2945 55.5511276 5628 2057.14656 5732.70352
2946 55.5650704 5732 2056.01555 5690.41137
2947 55.5790132 5569 2054.88602 5545.04421
2948 55.592956 5399 2053.75798 5331.25234
2949 55.6068988 5193 2052.63144 5094.2402
2950 55.6208416 4923 2051.5064 4873.0384
2951 55.6347844 4677 2050.38287 4691.69434
2952 55.6487272 4423 2049.26084 4558.40995
2953 55.66267 4303 2048.14034 4468.1622
2954 55.6766128 4274 2047.02136 4405.62918
2955 55.6905556 4260 2045.9039 4349.20092
2956 55.7044984 4118 2044.78798 4276.98438
2957 55.7184412 4128 2043.6736 4174.89895
2958 55.732384 4009 2042.56076 4041.19286
2959 55.7463268 3678 2041.44947 3885.49726
2960 55.7602696 3824 2040.33973 3723.13147
2961 55.7742124 3513 2039.23155 3568.11035
2962 55.7881552 3322 2038.12494 3429.50574
2963 55.802098 3261 2037.01989 3311.18709
2964 55.8160408 3278 2035.91642 3213.41259
2965 55.8299836 3182 2034.81453 3134.61377
2966 55.8439264 3127 2033.71423 3071.99289
2967 55.8578692 3091 2032.61551 3022.8663
2968 55.871812 2994 2031.51839 2985.00602
2969 55.8857548 2977 2030.42287 2956.78747
2970 55.8996976 2905 2029.32895 2937.21957
2971 55.9136404 2859 2028.23664 2926.21578
2972 55.9275832 2970 2027.14595 2924.86555
2973 55.941526 2896 2026.05687 2934.09721
2974 55.9554688 2987 2024.96942 2955.05172
2975 55.9694116 3037 2023.8836 2988.88757
2976 55.9833544 3024 2022.79941 3036.32077
2977 55.9972972 3285 2021.71687 3097.47422
2978 56.01124 3114 2020.63596 3171.40641
2979 56.0251828 3235 2019.5567 3255.90627
2980 56.0391256 3215 2018.4791 3347.47534
2981 56.0530684 3309 2017.40315 3441.33098
2982 56.0670112 3392 2016.32887 3530.67048
2983 56.080954 3603 2015.25625 3606.05537
2984 56.0948968 3644 2014.1853 3656.96492
2985 56.1088396 3662 2013.11604 3676.42914
2986 56.1227824 3633 2012.04845 3665.93134
2987 56.1367252 3603 2010.98255 3636.03469
2988 56.150668 3773 2009.91833 3601.55775
2989 56.1646108 3745 2008.85582 3575.33853
2990 56.1785536 3730 2007.795 3564.62878
2991 56.1924964 3606 2006.73588 3570.88535
2992 56.2064392 3743 2005.67847 3591.2941
2993 56.220382 3659 2004.62278 3620.34978
2994 56.2343248 3623 2003.5688 3651.79949
2995 56.2482676 3623 2002.51655 3680.32856
2996 56.2622104 3751 2001.46602 3703.42679
2997 56.2761532 3650 2000.41722 3722.77839
2998 56.290096 3750 1999.37015 3743.61617
2999 56.3040388 3753 1998.32483 3772.06726
3000 56.3179816 3906 1997.28124 3812.32506
3001 56.3319244 3953 1996.23941 3865.25307
3002 56.3458672 3727 1995.19932 3928.14103
3003 56.35981 3956 1994.161 3994.61238
3004 56.3737528 3917 1993.12443 4055.35291
3005 56.3876956 4013 1992.08962 4101.3499
3006 56.4016384 3929 1991.05659 4127.79386
3007 56.4155812 4038 1990.02533 4138.79233
3008 56.429524 3973 1988.99584 4147.08433
3009 56.4434668 4038 1987.96813 4168.77235
3010 56.4574096 4172 1986.94221 4217.52523
3011 56.4713524 4256 1985.91808 4301.18069
3012 56.4852952 4348 1984.89574 4420.57702
3013 56.499238 4676 1983.8752 4568.77417
3014 56.5131808 4608 1982.85645 4729.26883
3015 56.5271236 4747 1981.83952 4875.92886
3016 56.5410664 4913 1980.82439 4977.93448
3017 56.5550092 5183 1979.81107 5010.91571
3018 56.568952 5177 1978.79957 4968.91644
3019 56.5828948 5015 1977.78989 4867.70778
3020 56.5968376 5084 1976.78203 4736.48181
3021 56.6107804 4880 1975.776 4605.91379
3022 56.6247232 4738 1974.77181 4499.74375
3023 56.638666 4685 1973.76944 4432.02235
3024 56.6526088 4478 1972.76892 4407.57263
3025 56.6665516 4559 1971.77024 4423.32983
3026 56.6804944 4626 1970.7734 4469.99696
3027 56.6944372 4703 1969.77842 4534.5963
3028 56.70838 4691 1968.78529 4604.30342
3029 56.7223228 4745 1967.79401 4669.99299
3030 56.7362656 4769 1966.8046 4726.52578
3031 56.7502084 4906 1965.81705 4769.0983
3032 56.7641512 4829 1964.83137 4789.71654
3033 56.778094 4927 1963.84756 4778.84668
3034 56.7920368 5055 1962.86562 4731.28778
3035 56.8059796 4936 1961.88556 4653.26528
3036 56.8199224 4897 1960.90739 4562.61913
3037 56.8338652 4986 1959.93109 4482.16936
3038 56.847808 4817 1958.95669 4431.98529
3039 56.8617508 4855 1957.98418 4425.45669
3040 56.8756936 4763 1957.01356 4468.60361
3041 56.8896364 4610 1956.04484 4560.46913
3042 56.9035792 4585 1955.07802 4692.89237
3043 56.917522 4556 1954.11311 4849.79688
3044 56.9314648 4809 1953.1501 5007.83727
3045 56.9454076 4679 1952.18901 5139.62607
3046 56.9593504 4823 1951.22983 5220.74274
3047 56.9732932 4914 1950.27256 5237.27396
3048 56.987236 4985 1949.31722 5189.86385
3049 57.0011788 5052 1948.3638 5088.99017
3050 57.0151216 5047 1947.41231 4950.43923
3051 57.0290644 4853 1946.46274 4791.20542
3052 57.0430072 4778 1945.51511 4628.39844
3053 57.05695 4555 1944.56941 4477.69541
3054 57.0708928 4431 1943.62566 4350.10233
3055 57.0848356 4165 1942.68384 4249.00229
3056 57.0987784 4087 1941.74397 4169.6131
3057 57.1127212 3846 1940.80604 4101.49204
3058 57.126664 3686 1939.87006 4032.62794
3059 57.1406068 3649 1938.93604 3954.26181
3060 57.1545496 3560 1938.00397 3862.82723
3061 57.1684924 3576 1937.07386 3759.19836
3062 57.1824352 3485 1936.14572 3647.07324
3063 57.196378 3453 1935.21953 3531.88884
3064 57.2103208 3392 1934.29531 3419.73036
3065 57.2242636 3158 1933.37306 3315.6581
3066 57.2382064 3018 1932.45278 3222.09448
3067 57.2521492 2922 1931.53448 3138.37069
3068 57.266092 2852 1930.61815 3061.79723
3069 57.2800348 2730 1929.70381 2989.64922
3070 57.2939776 2648 1928.79144 2920.83341
3071 57.3079204 2665 1927.88106 2856.21467
3072 57.3218632 2622 1926.97266 2797.67305
3073 57.335806 2578 1926.06626 2746.86502
3074 57.3497488 2585 1925.16184 2704.53317
3075 57.3636916 2371 1924.25942 2670.35169
3076 57.3776344 2415 1923.359 2643.1717
3077 57.3915772 2455 1922.46057 2621.47749
3078 57.40552 2429 1921.56415 2603.18964
3079 57.4194628 2373 1920.66973 2586.01241
3080 57.4334056 2392 1919.77731 2568.31517
3081 57.4473484 2340 1918.8869 2549.53995
3082 57.4612912 2348 1917.9985 2530.20937
3083 57.475234 2380 1917.11212 2511.5737
3084 57.4891768 2338 1916.22775 2494.97403
3085 57.5031196 2331 1915.34539 2481.39851
3086 57.5170624 2452 1914.46505 2471.36249
3087 57.5310052 2371 1913.58674 2465.00275
3088 57.544948 2343 1912.71044 2462.22179
3089 57.5588908 2404 1911.83617 2462.80534
3090 57.5728336 2387 1910.96393 2466.75944
3091 57.5867764 2377 1910.09372 2474.13433
3092 57.6007192 2542 1909.22553 2484.82652
3093 57.614662 2469 1908.35938 2498.83919
3094 57.6286048 2552 1907.49526 2516.08521
3095 57.6425476 2614 1906.63318 2536.18023
3096 57.6564904 2651 1905.77313 2558.27108
3097 57.6704332 2617 1904.91513 2581.08638
3098 57.684376 2685 1904.05916 2603.56756
3099 57.6983188 2723 1903.20524 2625.4595
3100 57.7122616 2716 1902.35337 2647.80917
3101 57.7262044 2675 1901.50354 2672.76553
3102 57.7401472 2836 1900.65576 2702.75382
3103 57.75409 2872 1899.81002 2740.17095
3104 57.7680328 2850 1898.96634 2787.11078
3105 57.7819756 2962 1898.12471 2845.41543
3106 57.7959184 3063 1897.28514 2916.83006
3107 57.8098612 3099 1896.44762 3003.36167
3108 57.823804 3139 1895.61216 3106.98141
3109 57.8377468 3324 1894.77876 3229.34467
3110 57.8516896 3360 1893.94742 3372.25792
3111 57.8656324 3450 1893.11814 3537.19448
3112 57.8795752 3640 1892.29092 3724.59581
3113 57.893518 3809 1891.46577 3932.51034
3114 57.9074608 3807 1890.64268 4154.35257
3115 57.9214036 4157 1889.82166 4376.47152
3116 57.9353464 4183 1889.00271 4577.39778
3117 57.9492892 4299 1888.18582 4732.0294
3118 57.963232 4494 1887.37101 4821.25574
3119 57.9771748 4548 1886.55827 4841.4447
3120 57.9911176 4798 1885.7476 4805.99293
3121 58.0050604 4920 1884.93901 4737.85027
3122 58.0190032 5035 1884.13249 4660.30415
3123 58.032946 4840 1883.32805 4592.14897
3124 58.0468888 4809 1882.52568 4546.65854
3125 58.0608316 4802 1881.72539 4531.03685
3126 58.0747744 4629 1880.92718 4545.20481
3127 58.0887172 4598 1880.13106 4580.7338
3128 58.10266 4385 1879.33701 4621.90362
3129 58.1166028 4486 1878.54504 4649.3455
3130 58.1305456 4378 1877.75516 4646.0738
3131 58.1444884 4425 1876.96736 4603.15169
3132 58.1584312 4591 1876.18165 4522.2274
3133 58.172374 4486 1875.39802 4414.27997
3134 58.1863168 4497 1874.61647 4295.84022
3135 58.2002596 4378 1873.83702 4184.48553
3136 58.2142024 4343 1873.05965 4095.13813
3137 58.2281452 4208 1872.28436 4037.97327
3138 58.242088 4234 1871.51117 4017.72402
3139 58.2560308 4131 1870.74007 4033.50166
3140 58.2699736 3995 1869.97105 4078.41576
3141 58.2839164 4159 1869.20413 4138.98761
3142 58.2978592 4174 1868.4393 4196.16206
3143 58.311802 4109 1867.67656 4228.42966
3144 58.3257448 4221 1866.91591 4219.47229
3145 58.3396876 4294 1866.15735 4165.54519
3146 58.3536304 4313 1865.40089 4077.08615
3147 58.3675732 4391 1864.64652 3973.43288
3148 58.381516 4165 1863.89424 3874.46513
3149 58.3954588 3945 1863.14406 3795.01442
3150 58.4094016 4004 1862.39597 3743.32933
3151 58.4233444 3955 1861.64997 3721.95866
3152 58.4372872 3824 1860.90607 3729.00214
3153 58.45123 3879 1860.16427 3758.93481
3154 58.4651728 3981 1859.42456 3803.67098
3155 58.4791156 3910 1858.68694 3854.23309
3156 58.4930584 3877 1857.95143 3903.12929
3157 58.5070012 4006 1857.218 3945.7915
3158 58.520944 3927 1856.48667 3979.53222
3159 58.5348868 3965 1855.75744 4001.03167
3160 58.5488296 3975 1855.03031 4005.56419
3161 58.5627724 3953 1854.30526 3989.8036
3162 58.5767152 3968 1853.58232 3956.03755
3163 58.590658 3970 1852.86147 3913.54927
3164 58.6046008 3991 1852.14272 3875.72331
3165 58.6185436 4076 1851.42606 3855.50806
3166 58.6324864 4240 1850.71149 3862.42608
3167 58.6464292 4123 1849.99902 3901.7891
3168 58.660372 4335 1849.28865 3974.86728
3169 58.6743148 4328 1848.58037 4078.75697
3170 58.6882576 4398 1847.87419 4205.61403
3171 58.7022004 4472 1847.1701 4341.97182
3172 58.7161432 4691 1846.4681 4469.59317
3173 58.730086 4591 1845.7682 4569.20003
3174 58.7440288 4828 1845.07039 4626.81922
3175 58.7579716 4981 1844.37467 4639.73508
3176 58.7719144 4904 1843.68105 4617.927
3177 58.7858572 4881 1842.98951 4580.24002
3178 58.7998 5008 1842.30007 4547.33589
3179 58.8137428 4667 1841.61272 4536.05664
3180 58.8276856 4835 1840.92746 4556.79823
3181 58.8416284 4804 1840.24429 4614.20205
3182 58.8555712 4795 1839.56321 4708.89547
3183 58.869514 5042 1838.88421 4838.40695
3184 58.8834568 5086 1838.20731 4998.02232
3185 58.8973996 5313 1837.53249 5181.61756
3186 58.9113424 5591 1836.85976 5384.11929
3187 58.9252852 5698 1836.18912 5604.88378
3188 58.939228 6081 1835.52055 5849.29372
3189 58.9531708 6229 1834.85408 6126.16048
3190 58.9671136 6613 1834.18969 6441.63321
3191 58.9810564 6986 1833.52738 6793.19337
3192 58.9949992 7146 1832.86715 7167.35264
3193 59.008942 7660 1832.209 7542.11168
3194 59.0228848 8185 1831.55293 7889.35575
3195 59.0368276 8196 1830.89895 8174.9299
3196 59.0507704 8585 1830.24704 8359.10673
3197 59.0647132 8647 1829.5972 8406.4687
3198 59.078656 8744 1828.94945 8304.80762
3199 59.0925988 8437 1828.30377 8077.74983
3200 59.1065416 8463 1827.66016 7778.03142
3201 59.1204844 8028 1827.01862 7465.81984
3202 59.1344272 7744 1826.37916 7187.80536
3203 59.14837 7461 1825.74177 6967.98804
3204 59.1623128 7022 1825.10644 6809.56571
3205 59.1762556 6921 1824.47319 6701.57703
3206 59.1901984 6439 1823.842 6624.90703
3207 59.2041412 6258 1823.21288 6555.60348
3208 59.218084 6350 1822.58582 6468.04453
3209 59.2320268 6361 1821.96082 6341.3802
3210 59.2459696 6184 1821.33789 6167.54371
3211 59.2599124 5999 1820.71701 5954.08439
3212 59.2738552 5848 1820.0982 5718.05834
3213 59.287798 5593 1819.48144 5475.49963
3214 59.3017408 5360 1818.86674 5234.60927
3215 59.3156836 5144 1818.25409 4996.57449
3216 59.3296264 4938 1817.6435 4761.61032
3217 59.3435692 4672 1817.03495 4533.33356
3218 59.357512 4405 1816.42846 4318.90426
3219 59.3714548 4193 1815.82402 4126.28529
3220 59.3853976 3866 1815.22162 3961.00603
3221 59.3993404 3843 1814.62126 3825.12189
3222 59.4132832 3758 1814.02295 3717.8361
3223 59.427226 3572 1813.42669 3635.25246
3224 59.4411688 3578 1812.83246 3571.72121
3225 59.4551116 3396 1812.24027 3520.17093
3226 59.4690544 3455 1811.65011 3473.13321
3227 59.4829972 3380 1811.06199 3424.44176
3228 59.49694 3252 1810.47591 3371.09891
3229 59.5108828 3223 1809.89185 3313.91349
3230 59.5248256 3331 1809.30982 3256.54131
3231 59.5387684 3136 1808.72982 3202.69878
3232 59.5527112 3119 1808.15185 3155.51542
3233 59.566654 3091 1807.5759 3117.06643
3234 59.5805968 2960 1807.00197 3088.94353
3235 59.5945396 2967 1806.43005 3072.65148
3236 59.6084824 2911 1805.86016 3069.60435
3237 59.6224252 3011 1805.29228 3081.3162
3238 59.636368 2983 1804.72641 3109.32857
3239 59.6503108 3041 1804.16256 3155.03454
3240 59.6642536 2981 1803.60071 3219.52871
3241 59.6781964 3128 1803.04087 3303.14201
3242 59.6921392 3173 1802.48303 3404.52083
3243 59.706082 3260 1801.9272 3519.51911
3244 59.7200248 3457 1801.37336 3640.04548
3245 59.7339676 3501 1800.82153 3754.16688
3246 59.7479104 3677 1800.27169 3848.55333
3247 59.7618532 3696 1799.72384 3913.15012
3248 59.775796 3684 1799.17798 3945.36958
3249 59.7897388 3741 1798.63411 3950.08258
3250 59.8036816 3796 1798.09222 3935.36622
3251 59.8176244 3873 1797.55232 3907.83797
3252 59.8315672 3685 1797.0144 3871.60353
3253 59.84551 3696 1796.47846 3830.37054
3254 59.8594528 3699 1795.9445 3789.14532
3255 59.8733956 3645 1795.4125 3753.14329
3256 59.8873384 3623 1794.88248 3725.11576
3257 59.9012812 3580 1794.35443 3703.83733
3258 59.915224 3638 1793.82834 3685.01541
3259 59.9291668 3583 1793.30422 3664.08238
3260 59.9431096 3686 1792.78205 3638.782
3261 59.9570524 3667 1792.26185 3609.94513
3262 59.9709952 3568 1791.74359 3579.92411
3263 59.984938 3585 1791.22729 3550.74864
3264 59.9988808 3563 1790.71294 3523.85737
3265 60.0128236 3694 1790.20054 3501.12365
3266 60.0267664 3775 1789.69008 3485.71798
3267 60.0407092 3667 1789.18156 3481.94359
3268 60.054652 3685 1788.67498 3494.32088
3269 60.0685948 3679 1788.17034 3526.59246
3270 60.0825376 3841 1787.66763 3582.05482
3271 60.0964804 3886 1787.16685 3663.544
3272 60.1104232 3957 1786.66799 3773.6531
3273 60.124366 4073 1786.17106 3914.6649
3274 60.1383088 4209 1785.67605 4087.92231
3275 60.1522516 4242 1785.18295 4292.48173
3276 60.1661944 4721 1784.69177 4523.13983
3277 60.1801372 4858 1784.2025 4768.5213
3278 60.19408 5029 1783.71514 5010.96533
3279 60.2080228 5329 1783.22969 5230.51111
3280 60.2219656 5630 1782.74614 5413.32154
3281 60.2359084 5723 1782.26448 5560.39998
3282 60.2498512 5856 1781.78473 5689.79685
3283 60.263794 6234 1781.30686 5829.98537
3284 60.2777368 6300 1780.83089 6009.1967
3285 60.2916796 6557 1780.3568 6246.83515
3286 60.3056224 6930 1779.88459 6548.61589
3287 60.3195652 7200 1779.41426 6904.03069
3288 60.333508 7626 1778.94581 7284.84642
3289 60.3474508 8067 1778.47923 7646.20906
3290 60.3613936 8266 1778.01452 7936.10816
3291 60.3753364 8588 1777.55168 8112.86005
3292 60.3892792 8976 1777.0907 8164.5049
3293 60.403222 9058 1776.63158 8116.19556
3294 60.4171648 8888 1776.17431 8018.71299
3295 60.4311076 8466 1775.7189 7924.72015
3296 60.4450504 8443 1775.26533 7868.99218
3297 60.4589932 8257 1774.81361 7859.71117
3298 60.472936 8179 1774.36374 7880.67749
3299 60.4868788 8335 1773.9157 7901.48357
3300 60.5008216 8355 1773.46949 7891.26011
3301 60.5147644 8202 1773.02512 7829.97817
3302 60.5287072 8391 1772.58257 7712.6879
3303 60.54265 8418 1772.14184 7547.89331
3304 60.5565928 8021 1771.70294 7354.22744
3305 60.5705356 7908 1771.26585 7156.44971
3306 60.5844784 7745 1770.83057 6979.32045
3307 60.5984212 7566 1770.39711 6840.6529
3308 60.612364 7326 1769.96544 6747.26145
3309 60.6263068 7281 1769.53558 6695.76741
3310 60.6402496 7109 1769.10752 6677.0546
3311 60.6541924 7152 1768.68124 6681.64302
3312 60.6681352 7221 1768.25676 6703.79562
3313 60.682078 7129 1767.83406 6742.41838
3314 60.6960208 7310 1767.41315 6797.98779
3315 60.7099636 7270 1766.99401 6867.17477
3316 60.7239064 7270 1766.57665 6939.74888
3317 60.7378492 7439 1766.16105 7001.8127
3318 60.751792 7309 1765.74723 7044.2139
3319 60.7657348 7366 1765.33516 7069.28344
3320 60.7796776 7461 1764.92485 7089.60414
3321 60.7936204 7432 1764.51629 7119.11164
3322 60.8075632 7454 1764.10949 7163.24161
3323 60.821506 7366 1763.70443 7214.68636
3324 60.8354488 7508 1763.30111 7256.42002
3325 60.8493916 7373 1762.89953 7269.48851
3326 60.8633344 7453 1762.49968 7240.00664
3327 60.8772772 7370 1762.10156 7161.21993
3328 60.89122 7152 1761.70516 7032.06338
3329 60.9051628 7038 1761.31049 6856.77933
3330 60.9191056 7073 1760.91753 6646.5334
3331 60.9330484 6911 1760.52628 6419.49771
3332 60.9469912 6638 1760.13674 6196.79888
3333 60.960934 6327 1759.7489 5995.70274
3334 60.9748768 6062 1759.36277 5824.53386
3335 60.9888196 5823 1758.97832 5681.29042
3336 61.0027624 5623 1758.59557 5556.52333
3337 61.0167052 5503 1758.2145 5438.7593
3338 61.030648 5374 1757.83512 5319.68855
3339 61.0445908 5146 1757.45741 5196.60637
3340 61.0585336 5172 1757.08137 5072.11067
3341 61.0724764 4970 1756.707 4952.76251
3342 61.0864192 4948 1756.3343 4847.6641
3343 61.100362 4858 1755.96325 4766.90231
3344 61.1143048 4768 1755.59386 4719.48971
3345 61.1282476 4813 1755.22612 4711.2963
3346 61.1421904 4779 1754.86003 4743.35172
3347 61.1561332 4892 1754.49557 4810.32361
3348 61.170076 4865 1754.13275 4899.12643
3349 61.1840188 5178 1753.77157 4988.74963
3350 61.1979616 5305 1753.41201 5053.41775
3351 61.2119044 5430 1753.05407 5070.31314
3352 61.2258472 5358 1752.69775 5028.94811
3353 61.23979 5326 1752.34305 4936.04541
3354 61.2537328 5122 1751.98995 4812.13801
3355 61.2676756 5070 1751.63845 4682.45474
3356 61.2816184 4872 1751.28856 4568.73052
3357 61.2955612 4707 1750.94026 4485.27696
3358 61.309504 4629 1750.59354 4438.82992
3359 61.3234468 4507 1750.24842 4429.83194
3360 61.3373896 4535 1749.90487 4453.51143
3361 61.3513324 4671 1749.56289 4500.89715
3362 61.3652752 4647 1749.22249 4560.35661
3363 61.379218 4803 1748.88365 4620.88004
3364 61.3931608 5011 1748.54637 4676.62047
3365 61.4071036 4883 1748.21065 4730.49444
3366 61.4210464 4925 1747.87648 4792.41632
3367 61.4349892 4957 1747.54385 4875.6971
3368 61.448932 4898 1747.21276 4991.26532
3369 61.4628748 4930 1746.88321 5142.99964
3370 61.4768176 5034 1746.55519 5324.24386
3371 61.4907604 5141 1746.22869 5516.16003
3372 61.5047032 5461 1745.90372 5689.35278
3373 61.518646 5439 1745.58026 5810.39793
3374 61.5325888 5604 1745.25831 5853.25719
3375 61.5465316 5657 1744.93787 5810.69549
3376 61.5604744 5727 1744.61892 5698.36228
3377 61.5744172 5594 1744.30147 5548.38525
3378 61.58836 5576 1743.98552 5397.15329
3379 61.6023028 5547 1743.67104 5274.71141
3380 61.6162456 5430 1743.35805 5199.88525
3381 61.6301884 5205 1743.04653 5179.62849
3382 61.6441312 5188 1742.73648 5210.28342
3383 61.658074 5022 1742.42789 5277.76093
3384 61.6720168 4975 1742.12076 5358.28474
3385 61.6859596 5012 1741.81509 5421.07836
3386 61.6999024 4935 1741.51086 5435.23493
3387 61.7138452 5042 1741.20808 5379.82053
3388 61.727788 4974 1740.90674 5252.2134
3389 61.7417308 4991 1740.60682 5068.7479
3390 61.7556736 5083 1740.30834 4856.94761
3391 61.7696164 4787 1740.01128 4644.94685
3392 61.7835592 4853 1739.71563 4454.12237
3393 61.797502 4526 1739.42139 4297.08827
3394 61.8114448 4455 1739.12856 4178.88852
3395 61.8253876 4196 1738.83714 4099.19296
3396 61.8393304 4198 1738.5471 4054.02207
3397 61.8532732 4015 1738.25846 4036.92946
3398 61.867216 3963 1737.9712 4040.27256
3399 61.8811588 4055 1737.68532 4057.13842
3400 61.8951016 3901 1737.40081 4083.53297
3401 61.9090444 4007 1737.11767 4119.40353
3402 61.9229872 4037 1736.83589 4167.22276
3403 61.93693 4035 1736.55547 4228.54727
3404 61.9508728 4126 1736.2764 4300.30731
3405 61.9648156 4211 1735.99868 4373.19843
3406 61.9787584 4212 1735.72229 4433.75927
3407 61.9927012 4256 1735.44725 4469.52513
3408 62.006644 4297 1735.17353 4475.67677
3409 62.0205868 4339 1734.90113 4458.1603
3410 62.0345296 4206 1734.63005 4431.12003
3411 62.0484724 4326 1734.36029 4410.44852
3412 62.0624152 4293 1734.09183 4407.45319
3413 62.076358 4304 1733.82467 4425.62652
3414 62.0903008 4150 1733.55881 4460.013
3415 62.1042436 4371 1733.29424 4499.51797
3416 62.1181864 4375 1733.03095 4531.36262
3417 62.1321292 4271 1732.76894 4546.01295
3418 62.146072 4328 1732.50821 4539.93287
3419 62.1600148 4477 1732.24874 4515.41581
3420 62.1739576 4480 1731.99053 4478.75631
3421 62.1879004 4635 1731.73358 4438.44751
3422 62.2018432 4481 1731.47788 4403.11452
3423 62.215786 4475 1731.22342 4378.76816
3424 62.2297288 4417 1730.9702 4366.231
3425 62.2436716 4300 1730.71821 4360.37004
3426 62.2576144 4351 1730.46745 4352.1535
3427 62.2715572 4268 1730.21791 4332.80307
3428 62.2855 4206 1729.96959 4298.16454
3429 62.2994428 4242 1729.72248 4250.92276
3430 62.3133856 4338 1729.47657 4199.59655
3431 62.3273284 4128 1729.23186 4155.15134
3432 62.3412712 4109 1728.98834 4126.95567
3433 62.355214 4181 1728.746 4119.11436
3434 62.3691568 4121 1728.50485 4128.7658
3435 62.3830996 4028 1728.26487 4146.00233
3436 62.3970424 4055 1728.02606 4156.25994
3437 62.4109852 4194 1727.78841 4145.15735
3438 62.424928 4104 1727.55192 4104.14916
3439 62.4388708 3989 1727.31658 4033.86274
3440 62.4528136 4000 1727.08238 3943.20842
3441 62.4667564 4009 1726.84932 3845.44915
3442 62.4806992 3914 1726.6174 3753.76526
3443 62.494642 3855 1726.3866 3678.33436
3444 62.5085848 3705 1726.15693 3625.18552
3445 62.5225276 3873 1725.92836 3596.28764
3446 62.5364704 3755 1725.70091 3590.05512
3447 62.5504132 3719 1725.47456 3601.88046
3448 62.564356 3727 1725.24931 3625.15963
3449 62.5782988 3773 1725.02515 3652.98152
3450 62.5922416 3874 1724.80207 3680.41236
3451 62.6061844 3884 1724.58008 3706.58883
3452 62.6201272 3757 1724.35915 3735.11024
3453 62.63407 4037 1724.1393 3772.38144
3454 62.6480128 3935 1723.9205 3825.06443
3455 62.6619556 4208 1723.70276 3897.79885
3456 62.6758984 4150 1723.48607 3992.07136
3457 62.6898412 4238 1723.27042 4105.97706
3458 62.703784 4265 1723.0558 4234.25765
3459 62.7177268 4441 1722.84222 4368.22706
3460 62.7316696 4509 1722.62966 4495.8433
3461 62.7456124 4614 1722.41812 4603.70974
3462 62.7595552 4722 1722.20759 4681.07111
3463 62.773498 4928 1721.99807 4723.15362
3464 62.7874408 4922 1721.78955 4731.74973
3465 62.8013836 4948 1721.58202 4713.15414
3466 62.8153264 4978 1721.37548 4676.15862
3467 62.8292692 5040 1721.16992 4631.25152
3468 62.843212 5083 1720.96534 4589.76259
3469 62.8571548 5014 1720.76172 4561.77794
3470 62.8710976 4747 1720.55907 4553.54173
3471 62.8850404 4818 1720.35737 4565.98543
3472 62.8989832 4821 1720.15663 4594.97412
3473 62.912926 4665 1719.95683 4632.56143
3474 62.9268688 4663 1719.75797 4669.05279
3475 62.9408116 4774 1719.56004 4694.67378
3476 62.9547544 4789 1719.36303 4700.39797
3477 62.9686972 4730 1719.16695 4678.66101
3478 62.98264 4736 1718.97178 4624.54405
3479 62.9965828 4728 1718.77751 4537.68322
3480 63.0105256 4624 1718.58415 4423.63249
3481 63.0244684 4611 1718.39168 4293.16834
3482 63.0384112 4384 1718.2001 4159.36677
3483 63.052354 4449 1718.00941 4034.76796
3484 63.0662968 4222 1717.81959 3928.82995
3485 63.0802396 4094 1717.63063 3846.91435
3486 63.0941824 4214 1717.44255 3790.93845
3487 63.1081252 3919 1717.25532 3760.20006
3488 63.122068 3898 1717.06894 3751.89941
3489 63.1360108 3942 1716.8834 3761.51277
3490 63.1499536 3836 1716.6987 3783.3246
3491 63.1638964 3818 1716.51484 3811.05856
3492 63.1778392 3766 1716.3318 3838.1617
3493 63.191782 3933 1716.14958 3857.54107
3494 63.2057248 3806 1715.96818 3861.3613
3495 63.2196676 3680 1715.78758 3842.04519
3496 63.2336104 3796 1715.60778 3794.90858
3497 63.2475532 3731 1715.42877 3721.17185
3498 63.261496 3736 1715.25056 3628.68944
3499 63.2754388 3741 1715.07313 3529.4108
3500 63.2893816 3813 1714.89647 3435.24743
3501 63.3033244 3633 1714.72058 3355.15319
3502 63.3172672 3628 1714.54545 3294.19618
3503 63.33121 3576 1714.37108 3253.92285
3504 63.3451528 3655 1714.19746 3232.98207
3505 63.3590956 3626 1714.02459 3227.68501
3506 63.3730384 3441 1713.85245 3232.4251
3507 63.3869812 3589 1713.68105 3240.42868
3508 63.400924 3442 1713.51036 3245.2202
3509 63.4148668 3400 1713.3404 3242.8193
3510 63.4288096 3535 1713.17115 3233.42181
3511 63.4427524 3456 1713.00261 3221.27327
3512 63.4566952 3481 1712.83476 3212.98482
3513 63.470638 3552 1712.66761 3215.44561
3514 63.4845808 3524 1712.50115 3234.48344
3515 63.4985236 3625 1712.33536 3274.53355
3516 63.5124664 3670 1712.17025 3338.94895
3517 63.5264092 3736 1712.00581 3430.34402
3518 63.540352 3798 1711.84203 3550.39427
3519 63.5542948 3817 1711.67891 3699.47601
3520 63.5682376 3837 1711.51644 3875.67037
3521 63.5821804 4141 1711.3546 4073.39479
3522 63.5961232 4164 1711.19341 4282.03114
3523 63.610066 4399 1711.03284 4486.0378
3524 63.6240088 4450 1710.8729 4667.29629
3525 63.6379516 4714 1710.71357 4809.2719
3526 63.6518944 4820 1710.55486 4900.83962
3527 63.6658372 4782 1710.39675 4937.79192
3528 63.67978 5070 1710.23924 4922.16213
3529 63.6937228 5071 1710.08232 4861.7172
3530 63.7076656 4940 1709.92599 4770.06117
3531 63.7216084 5055 1709.77023 4665.41715
3532 63.7355512 4951 1709.61505 4566.89932
3533 63.749494 4891 1709.46044 4489.90783
3534 63.7634368 4757 1709.30639 4442.81453
3535 63.7773796 4621 1709.15289 4426.18727
3536 63.7913224 4556 1708.99993 4434.1995
3537 63.8052652 4397 1708.84752 4457.14948
3538 63.819208 4382 1708.69565 4484.16998
3539 63.8331508 4547 1708.5443 4504.85914
3540 63.8470936 4436 1708.39348 4509.5261
3541 63.8610364 4250 1708.24317 4488.68094
3542 63.8749792 4379 1708.09337 4433.58848
3543 63.888922 4298 1707.94407 4339.04144
3544 63.9028648 4346 1707.79528 4206.42578
3545 63.9168076 4227 1707.64697 4044.74133
3546 63.9307504 4039 1707.49915 3868.30118
3547 63.9446932 4044 1707.3518 3692.40319
3548 63.958636 3920 1707.20493 3529.4896
3549 63.9725788 3801 1707.05852 3387.33774
3550 63.9865216 3563 1706.91258 3269.27907
3551 64.0004644 3321 1706.76708 3175.17957
3552 64.0144072 3228 1706.62204 3102.31622
3553 64.02835 3111 1706.47743 3045.99512
3554 64.0422928 2974 1706.33326 3000.05616
3555 64.0562356 2997 1706.18951 2957.36807
3556 64.0701784 2808 1706.04619 2911.4281
3557 64.0841212 2804 1705.90328 2858.04961
3558 64.098064 2811 1705.76079 2796.49156
3559 64.1120068 2731 1705.61869 2729.1867
3560 64.1259496 2669 1705.47699 2660.25119
3561 64.1398924 2577 1705.33568 2593.75979
3562 64.1538352 2571 1705.19476 2532.63369
3563 64.167778 2594 1705.05422 2478.5202
3564 64.1817208 2355 1704.91404 2431.97998
3565 64.1956636 2372 1704.77423 2392.90384
3566 64.2096064 2301 1704.63478 2360.86936
3567 64.2235492 2217 1704.49569 2335.37128
3568 64.237492 2238 1704.35694 2315.94555
3569 64.2514348 2166 1704.21853 2302.22637
3570 64.2653776 2231 1704.08046 2293.9328
3571 64.2793204 2086 1703.94271 2290.89019
3572 64.2932632 2255 1703.80529 2292.95619
3573 64.307206 2104 1703.66818 2299.91218
3574 64.3211488 2179 1703.53138 2311.35614
3575 64.3350916 2230 1703.39489 2326.50684
3576 64.3490344 2236 1703.25869 2344.13232
3577 64.3629772 2290 1703.12279 2362.63067
3578 64.37692 2269 1702.98717 2380.3599
3579 64.3908628 2298 1702.85183 2396.0885
3580 64.4048056 2317 1702.71676 2409.54841
3581 64.4187484 2389 1702.58196 2421.419
3582 64.4326912 2281 1702.44741 2433.06343
3583 64.446634 2380 1702.31313 2446.26805
3584 64.4605768 2418 1702.17909 2462.98734
3585 64.4745196 2511 1702.04529 2485.21817
3586 64.4884624 2555 1701.91173 2514.78052
3587 64.5024052 2551 1701.7784 2553.11802
3588 64.516348 2597 1701.6453 2601.0898
3589 64.5302908 2574 1701.51241 2658.67766
3590 64.5442336 2691 1701.37974 2724.80707
3591 64.5581764 2720 1701.24727 2797.01247
3592 64.5721192 2891 1701.115 2870.93489
3593 64.586062 2883 1700.98292 2940.0556
3594 64.6000048 2953 1700.85103 2996.35419
3595 64.6139476 2969 1700.71933 3032.46701
3596 64.6278904 3063 1700.5878 3044.29224
3597 64.6418332 3119 1700.45644 3033.48397
3598 64.655776 2976 1700.32524 3007.21028
3599 64.6697188 3043 1700.1942 2975.55098
3600 64.6836616 3107 1700.06331 2948.15497
3601 64.6976044 3089 1699.93257 2932.31533
3602 64.7115472 3015 1699.80197 2932.01576
3603 64.72549 3084 1699.6715 2947.96078
3604 64.7394328 2984 1699.54117 2977.66578
3605 64.7533756 3012 1699.41095 3015.41916
3606 64.7673184 3080 1699.28085 3052.60065
3607 64.7812612 3122 1699.15086 3079.10322
3608 64.795204 3122 1699.02097 3086.07848
3609 64.8091468 3142 1698.89119 3069.1881
3610 64.8230896 3200 1698.76149 3030.43797
3611 64.8370324 3095 1698.63188 2976.9727
3612 64.8509752 2997 1698.50236 2918.07849
3613 64.864918 2933 1698.37291 2862.1444
3614 64.8788608 2901 1698.24353 2814.89985
3615 64.8928036 2938 1698.11421 2779.19211
3616 64.9067464 2665 1697.98495 2755.30223
3617 64.9206892 2658 1697.85574 2741.28407
3618 64.934632 2687 1697.72658 2733.28885
3619 64.9485748 2690 1697.59746 2726.13871
3620 64.9625176 2706 1697.46837 2714.55808
3621 64.9764604 2659 1697.33931 2694.85231
3622 64.9904032 2658 1697.21028 2666.17369
3623 65.004346 2662 1697.08126 2630.75432
3624 65.0182888 2629 1696.95225 2592.66427
3625 65.0322316 2537 1696.82325 2556.0422
3626 65.0461744 2492 1696.69426 2524.02796
3627 65.0601172 2359 1696.56525 2498.20537
3628 65.07406 2409 1696.43624 2479.21115
3629 65.0880028 2418 1696.30721 2467.04574
3630 65.1019456 2534 1696.17815 2461.42846
3631 65.1158884 2495 1696.04907 2461.90362
3632 65.1298312 2437 1695.91996 2467.81216
3633 65.143774 2509 1695.7908 2478.65263
3634 65.1577168 2366 1695.66161 2494.38749
3635 65.1716596 2514 1695.53236 2515.5005
3636 65.1856024 2516 1695.40306 2542.93835
3637 65.1995452 2531 1695.27369 2577.35469
3638 65.213488 2534 1695.14426 2618.25647
3639 65.2274308 2713 1695.01476 2663.09389
3640 65.2413736 2733 1694.88518 2706.93211
3641 65.2553164 2728 1694.75551 2743.00663
3642 65.2692592 2771 1694.62576 2764.67373
3643 65.283202 2738 1694.49591 2767.86119
3644 65.2971448 2803 1694.36597 2752.90954
3645 65.3110876 2763 1694.23591 2724.55157
3646 65.3250304 2814 1694.10575 2689.83916
3647 65.3389732 2758 1693.97548 2655.61734
3648 65.352916 2677 1693.84508 2626.83726
3649 65.3668588 2680 1693.71455 2606.01923
3650 65.3808016 2632 1693.5839 2593.41173
3651 65.3947444 2520 1693.4531 2587.38352
3652 65.4086872 2493 1693.32217 2584.94133
3653 65.42263 2511 1693.19109 2582.26497
3654 65.4365728 2625 1693.05985 2575.44117
3655 65.4505156 2439 1692.92846 2561.37277
3656 65.4644584 2505 1692.7969 2538.50256
3657 65.4784012 2392 1692.66517 2507.29617
3658 65.492344 2494 1692.53327 2470.12899
3659 65.5062868 2415 1692.40119 2430.33116
3660 65.5202296 2333 1692.26893 2391.24037
3661 65.5341724 2182 1692.13647 2355.34125
3662 65.5481152 2252 1692.00383 2323.96627
3663 65.562058 2263 1691.87098 2297.3944
3664 65.5760008 2176 1691.73793 2275.14376
3665 65.5899436 2130 1691.60467 2256.3182
3666 65.6038864 2128 1691.47119 2239.92237
3667 65.6178292 2080 1691.33749 2225.43214
3668 65.631772 2199 1691.20357 2212.66038
3669 65.6457148 2111 1691.06942 2201.88274
3670 65.6596576 2042 1690.93503 2193.5972
3671 65.6736004 1991 1690.8004 2188.28298
3672 65.6875432 2061 1690.66553 2186.32077
3673 65.701486 2081 1690.53041 2187.86596
3674 65.7154288 2066 1690.39503 2193.00181
3675 65.7293716 2072 1690.25939 2201.70464
3676 65.7433144 2088 1690.12349 2213.89601
3677 65.7572572 2122 1689.98732 2229.38295
3678 65.7712 2105 1689.85087 2247.97706
3679 65.7851428 2094 1689.71414 2269.49126
3680 65.7990856 2242 1689.57713 2293.83989
3681 65.8130284 2165 1689.43983 2321.43462
3682 65.8269712 2267 1689.30224 2353.08843
3683 65.840914 2257 1689.16435 2390.09773
3684 65.8548568 2353 1689.02615 2433.56064
3685 65.8687996 2431 1688.88765 2484.27184
3686 65.8827424 2531 1688.74883 2542.50985
3687 65.8966852 2486 1688.6097 2607.81788
3688 65.910628 2554 1688.47024 2678.98685
3689 65.9245708 2696 1688.33046 2754.42052
3690 65.9385136 2734 1688.19035 2832.94077
3691 65.9524564 2902 1688.04989 2914.83577
3692 65.9663992 2974 1687.9091 3002.47989
3693 65.980342 3106 1687.76797 3100.19292
3694 65.9942848 3281 1687.62648 3213.32231
3695 66.0082276 3302 1687.48464 3346.69712
3696 66.0221704 3529 1687.34244 3503.08547
3697 66.0361132 3769 1687.19988 3681.36626
3698 66.050056 3928 1687.05695 3874.83485
3699 66.0639988 4148 1686.91365 4069.48509
3700 66.0779416 4333 1686.76997 4244.16674
3701 66.0918844 4466 1686.62591 4374.25445
3702 66.1058272 4426 1686.48146 4439.17362
3703 66.11977 4625 1686.33663 4430.67228
3704 66.1337128 4511 1686.1914 4356.65174
3705 66.1476556 4576 1686.04577 4237.73599
3706 66.1615984 4306 1685.89974 4099.32984
3707 66.1755412 4206 1685.7533 3964.07963
3708 66.189484 4154 1685.60645 3847.95392
3709 66.2034268 3901 1685.45918 3759.68392
3710 66.2173696 3903 1685.3115 3701.81515
3711 66.2313124 3683 1685.16339 3671.80249
3712 66.2452552 3594 1685.01485 3662.67851
3713 66.259198 3764 1684.86588 3663.43742
3714 66.2731408 3589 1684.71648 3660.59238
3715 66.2870836 3576 1684.56663 3641.03958
3716 66.3010264 3515 1684.41634 3595.9673
3717 66.3149692 3515 1684.2656 3523.80131
3718 66.328912 3416 1684.11441 3430.2377
3719 66.3428548 3389 1683.96276 3325.28568
3720 66.3567976 3228 1683.81065 3219.51487
3721 66.3707404 3023 1683.65807 3121.2926
3722 66.3846832 3008 1683.50503 3035.80448
3723 66.398626 2892 1683.35151 2965.39766
3724 66.4125688 2928 1683.19752 2910.4961
3725 66.4265116 2760 1683.04305 2870.55362
3726 66.4404544 2639 1682.88809 2844.78308
3727 66.4543972 2646 1682.73265 2832.50516
3728 66.46834 2652 1682.57671 2833.13603
3729 66.4822828 2646 1682.42028 2845.86055
3730 66.4962256 2737 1682.26334 2869.1288
3731 66.5101684 2844 1682.10591 2900.30556
3732 66.5241112 2720 1681.94797 2935.52299
3733 66.538054 2788 1681.78951 2969.93366
3734 66.5519968 2963 1681.63055 2998.58365
3735 66.5659396 2917 1681.47106 3017.5911
3736 66.5798824 2927 1681.31106 3025.2663
3737 66.5938252 2947 1681.15052 3022.75732
3738 66.607768 2978 1680.98946 3013.99292
3739 66.6217108 2928 1680.82787 3004.68494
3740 66.6356536 2896 1680.66574 3001.0202
3741 66.6495964 2982 1680.50308 3008.50438
3742 66.6635392 2985 1680.33987 3031.27972
3743 66.677482 3071 1680.17611 3071.86866
3744 66.6914248 3058 1680.01181 3131.04808
3745 66.7053676 3124 1679.84695 3207.70041
3746 66.7193104 3073 1679.68154 3298.52144
3747 66.7332532 3281 1679.51556 3397.69379
3748 66.747196 3391 1679.34902 3496.95876
3749 66.7611388 3345 1679.18192 3586.00124
3750 66.7750816 3507 1679.01425 3654.62708
3751 66.7890244 3527 1678.846 3695.82774
3752 66.8029672 3613 1678.67718 3708.46588
3753 66.81691 3600 1678.50778 3697.62942
3754 66.8308528 3850 1678.3378 3671.76454
3755 66.8447956 3698 1678.16723 3638.67742
3756 66.8587384 3662 1677.99608 3602.85545
3757 66.8726812 3658 1677.82433 3565.54177
3758 66.886624 3761 1677.65199 3526.82558
3759 66.9005668 3689 1677.47905 3487.80947
3760 66.9145096 3488 1677.30551 3451.25968
3761 66.9284524 3537 1677.13136 3420.36092
3762 66.9423952 3464 1676.95661 3396.90389
3763 66.956338 3460 1676.78125 3380.4115
3764 66.9702808 3430 1676.60528 3368.80234
3765 66.9842236 3342 1676.42869 3359.91694
3766 66.9981664 3349 1676.25148 3353.11802
3767 67.0121092 3334 1676.07365 3349.61771
3768 67.026052 3371 1675.8952 3351.34617
3769 67.0399948 3421 1675.71612 3359.31773
3770 67.0539376 3474 1675.53642 3372.48463
3771 67.0678804 3287 1675.35608 3387.75952
3772 67.0818232 3335 1675.1751 3400.98757
3773 67.095766 3353 1674.99349 3408.16335
3774 67.1097088 3411 1674.81124 3406.60146
3775 67.1236516 3341 1674.62835 3395.35811
3776 67.1375944 3214 1674.44481 3374.40692
3777 67.1515372 3282 1674.26062 3344.0918
3778 67.16548 3176 1674.07578 3304.93678
3779 67.1794228 3143 1673.89029 3257.87002
3780 67.1933656 3067 1673.70415 3204.83744
3781 67.2073084 3014 1673.51735 3148.65619
3782 67.2212512 2958 1673.32989 3092.46702
3783 67.235194 2901 1673.14176 3039.1896
3784 67.2491368 2926 1672.95297 2991.16444
3785 67.2630796 2875 1672.76352 2949.73452
3786 67.2770224 2745 1672.57339 2915.26851
3787 67.2909652 2801 1672.38259 2886.67146
3788 67.304908 2774 1672.19112 2862.24829
3789 67.3188508 2703 1671.99897 2840.22976
3790 67.3327936 2642 1671.80615 2818.95852
3791 67.3467364 2697 1671.61264 2796.81103
3792 67.3606792 2653 1671.41846 2772.2538
3793 67.374622 2618 1671.22358 2743.89293
3794 67.3885648 2605 1671.02802 2710.67364
3795 67.4025076 2484 1670.83178 2672.17478
3796 67.4164504 2531 1670.63484 2628.8235
3797 67.4303932 2411 1670.43721 2582.03657
3798 67.444336 2403 1670.23888 2534.18799
3799 67.4582788 2319 1670.03986 2488.14547
3800 67.4722216 2343 1669.84014 2446.58703
3801 67.4861644 2243 1669.63971 2411.5406
3802 67.5001072 2239 1669.43859 2384.23332
3803 67.51405 2285 1669.23676 2365.23003
3804 67.5279928 2175 1669.03423 2354.59976
3805 67.5419356 2142 1668.83099 2352.04393
3806 67.5558784 2166 1668.62704 2356.958
3807 67.5698212 2062 1668.42238 2368.28982
3808 67.583764 2188 1668.21701 2384.50315
3809 67.5977068 2139 1668.01092 2403.45361
3810 67.6116496 2154 1667.80412 2422.54735
3811 67.6255924 2127 1667.5966 2438.80393
3812 67.6395352 2168 1667.38836 2449.25586
3813 67.653478 2169 1667.1794 2451.20121
3814 67.6674208 2047 1666.96972 2443.09053
3815 67.6813636 2202 1666.75931 2425.15634
3816 67.6953064 2157 1666.54819 2399.45768
3817 67.7092492 2132 1666.33633 2369.22191
3818 67.723192 2205 1666.12375 2338.14384
3819 67.7371348 2105 1665.91044 2309.37019
3820 67.7510776 2138 1665.6964 2285.06565
3821 67.7650204 2119 1665.48162 2266.29234
3822 67.7789632 2085 1665.26612 2253.15509
3823 67.792906 2066 1665.04988 2245.09408
3824 67.8068488 2011 1664.83291 2240.82541
3825 67.8207916 2112 1664.6152 2238.53095
3826 67.8347344 2003 1664.39675 2236.18773
3827 67.8486772 1910 1664.17757 2231.98506
3828 67.86262 2059 1663.95764 2224.61783
3829 67.8765628 1960 1663.73698 2213.6834
3830 67.8905056 2069 1663.51558 2199.77895
3831 67.9044484 2000 1663.29343 2184.19459
3832 67.9183912 2031 1663.07054 2168.47537
3833 67.932334 1934 1662.8469 2154.12767
3834 67.9462768 1947 1662.62252 2142.16381
3835 67.9602196 2038 1662.3974 2133.16902
3836 67.9741624 1943 1662.17153 2127.38856
3837 67.9881052 1973 1661.94491 2124.86271
3838 68.002048 2038 1661.71754 2125.83505
3839 68.0159908 1974 1661.48942 2130.22367
3840 68.0299336 2038 1661.26056 2137.98252
3841 68.0438764 2050 1661.03094 2149.1701
3842 68.0578192 2048 1660.80058 2163.94825
3843 68.071762 2145 1660.56946 2182.58667
3844 68.0857048 2152 1660.33759 2205.53025
3845 68.0996476 2120 1660.10497 2233.39152
3846 68.1135904 2190 1659.8716 2266.89184
3847 68.1275332 2243 1659.63747 2306.92995
3848 68.141476 2219 1659.40259 2354.56082
3849 68.1554188 2191 1659.16695 2410.94593
3850 68.1693616 2333 1658.93056 2477.2767
3851 68.1833044 2396 1658.69342 2554.57479
3852 68.1972472 2477 1658.45552 2643.43998
3853 68.21119 2525 1658.21686 2743.58759
3854 68.2251328 2642 1657.97745 2852.94824
3855 68.2390756 2622 1657.73729 2967.0836
3856 68.2530184 2894 1657.49636 3078.73182
3857 68.2669612 2941 1657.25469 3178.23619
3858 68.280904 2972 1657.01225 3255.21131
3859 68.2948468 3055 1656.76906 3301.19461
3860 68.3087896 3117 1656.52511 3312.90525
3861 68.3227324 3229 1656.28041 3293.69242
3862 68.3366752 3126 1656.03495 3252.66988
3863 68.350618 3207 1655.78874 3201.75159
3864 68.3645608 3204 1655.54176 3152.27456
3865 68.3785036 3314 1655.29404 3112.83311
3866 68.3924464 3066 1655.04555 3088.56562
3867 68.4063892 3103 1654.79631 3081.4742
3868 68.420332 3013 1654.54632 3091.08188
3869 68.4342748 3084 1654.29557 3115.02612
3870 68.4482176 3012 1654.04406 3149.45553
3871 68.4621604 2985 1653.7918 3189.63469
3872 68.4761032 2926 1653.53879 3230.73617
3873 68.490046 3021 1653.28502 3268.97795
3874 68.5039888 3150 1653.0305 3302.80598
3875 68.5179316 3103 1652.77522 3333.49576
3876 68.5318744 3129 1652.5192 3364.50134
3877 68.5458172 3283 1652.26242 3399.74629
3878 68.55976 3385 1652.00489 3441.53722
3879 68.5737028 3506 1651.7466 3488.89184
3880 68.5876456 3481 1651.48757 3537.10413
3881 68.6015884 3683 1651.22779 3579.15531
3882 68.6155312 3654 1650.96726 3608.36726
3883 68.629474 3864 1650.70598 3621.38557
3884 68.6434168 3655 1650.44395 3619.65886
3885 68.6573596 3611 1650.18118 3608.54601
3886 68.6713024 3588 1649.91766 3594.59337
3887 68.6852452 3499 1649.65339 3582.57903
3888 68.699188 3510 1649.38838 3573.80407
3889 68.7131308 3461 1649.12263 3566.16151
3890 68.7270736 3420 1648.85613 3555.80481
3891 68.7410164 3429 1648.58889 3539.48774
3892 68.7549592 3435 1648.32091 3516.21393
3893 68.768902 3444 1648.0522 3487.17652
3894 68.7828448 3579 1647.78274 3454.31322
3895 68.7967876 3275 1647.51255 3418.72587
3896 68.8107304 3409 1647.24161 3380.43774
3897 68.8246732 3376 1646.96995 3339.17597
3898 68.838616 3326 1646.69755 3295.42982
3899 68.8525588 3387 1646.42442 3250.89135
3900 68.8665016 3182 1646.15055 3208.05085
3901 68.8804444 3229 1645.87596 3169.0931
3902 68.8943872 3129 1645.60064 3135.10883
3903 68.90833 3098 1645.32459 3105.76188
3904 68.9222728 3141 1645.04781 3079.84261
3905 68.9362156 3053 1644.77031 3056.28032
3906 68.9501584 3091 1644.49208 3035.00631
3907 68.9641012 2976 1644.21314 3017.19734
3908 68.978044 3012 1643.93347 3004.71777
3909 68.9919868 2951 1643.65308 2999.23429
3910 69.0059296 3013 1643.37198 3001.52308
3911 69.0198724 2863 1643.09016 3011.19519
3912 69.0338152 2992 1642.80763 3026.72876
3913 69.047758 3137 1642.52439 3045.64723
3914 69.0617008 3201 1642.24043 3064.92572
3915 69.0756436 3125 1641.95577 3081.86173
3916 69.0895864 3119 1641.6704 3094.93178
3917 69.1035292 3176 1641.38432 3104.85754
3918 69.117472 3227 1641.09754 3114.60404
3919 69.1314148 3242 1640.81006 3128.37121
3920 69.1453576 3156 1640.52188 3150.06375
3921 69.1593004 3276 1640.233 3181.98942
3922 69.1732432 3236 1639.94343 3224.09626
3923 69.187186 3420 1639.65316 3273.78585
3924 69.2011288 3389 1639.3622 3326.3288
3925 69.2150716 3500 1639.07055 3375.97308
3926 69.2290144 3510 1638.77821 3417.33387
3927 69.2429572 3546 1638.48519 3447.18943
3928 69.2569 3620 1638.19149 3465.40595
3929 69.2708428 3649 1637.8971 3474.73905
3930 69.2847856 3684 1637.60204 3480.23861
3931 69.2987284 3628 1637.3063 3488.0596
3932 69.3126712 3723 1637.00988 3504.65853
3933 69.326614 3734 1636.71279 3535.59906
3934 69.3405568 3727 1636.41504 3585.00895
3935 69.3544996 3707 1636.11661 3654.86493
3936 69.3684424 3782 1635.81752 3744.62996
3937 69.3823852 3855 1635.51777 3851.02689
3938 69.396328 3972 1635.21736 3968.08486
3939 69.4102708 4014 1634.9163 4087.61475
3940 69.4242136 4118 1634.61457 4200.15052
3941 69.4381564 4232 1634.3122 4296.79924
3942 69.4520992 4287 1634.00918 4371.39034
3943 69.466042 4284 1633.70551 4422.36221
3944 69.4799848 4353 1633.40119 4452.72288
3945 69.4939276 4447 1633.09624 4467.37242
3946 69.5078704 4507 1632.79064 4469.73573
3947 69.5218132 4520 1632.48441 4460.07356
3948 69.535756 4518 1632.17755 4436.29311
3949 69.5496988 4535 1631.87005 4396.61628
3950 69.5636416 4403 1631.56193 4342.51565
3951 69.5775844 4522 1631.25319 4279.74387
3952 69.5915272 4423 1630.94382 4216.34721
3953 69.60547 4459 1630.63384 4159.79361
3954 69.6194128 4387 1630.32323 4115.00906
3955 69.6333556 4269 1630.01202 4083.56792
3956 69.6472984 4266 1629.7002 4064.61673
3957 69.6612412 4242 1629.38777 4056.3065
3958 69.675184 4073 1629.07474 4056.55702
3959 69.6891268 4035 1628.7611 4062.71711
3960 69.7030696 4125 1628.44688 4070.43964
3961 69.7170124 4072 1628.13205 4072.90292
3962 69.7309552 3905 1627.81664 4061.5453
3963 69.744898 4001 1627.50064 4028.46672
3964 69.7588408 3905 1627.18406 3969.78641
3965 69.7727836 3887 1626.86689 3887.49733
3966 69.7867264 3816 1626.54915 3788.87126
3967 69.8006692 3840 1626.23083 3684.03104
3968 69.814612 3720 1625.91195 3583.15213
3969 69.8285548 3569 1625.5925 3494.44383
3970 69.8424976 3650 1625.27248 3423.41966
3971 69.8564404 3501 1624.95191 3373.02916
3972 69.8703832 3482 1624.63078 3344.15641
3973 69.884326 3316 1624.30909 3335.9688
3974 69.8982688 3406 1623.98686 3346.102
3975 69.9122116 3283 1623.66409 3370.77895
3976 69.9261544 3286 1623.34077 3404.35757
3977 69.9400972 3231 1623.01691 3440.22436
3978 69.95404 3212 1622.69252 3471.65371
3979 69.9679828 3190 1622.3676 3493.16523
3980 69.9819256 3201 1622.04215 3501.79215
3981 69.9958684 3334 1621.71618 3497.75506
3982 70.0098112 3335 1621.38969 3484.29504
3983 70.023754 3325 1621.06269 3466.53876
3984 70.0376968 3266 1620.73518 3449.27762
3985 70.0516396 3238 1620.40716 3435.45725
3986 70.0655824 3191 1620.07863 3425.16099
3987 70.0795252 3185 1619.74961 3415.99163
3988 70.093468 3203 1619.42009 3404.23721
3989 70.1074108 3302 1619.09009 3387.01466
3990 70.1213536 3270 1618.75959 3363.64478
3991 70.1352964 3262 1618.42862 3335.84387
3992 70.1492392 3340 1618.09716 3306.70654
3993 70.163182 3408 1617.76523 3279.27155
3994 70.1771248 3259 1617.43283 3255.74233
3995 70.1910676 3307 1617.09997 3237.63845
3996 70.2050104 3316 1616.76664 3226.27865
3997 70.2189532 3333 1616.43286 3223.13971
3998 70.232896 3272 1616.09862 3229.76274
3999 70.2468388 3251 1615.76394 3247.22902
4000 70.2607816 3357 1615.42881 3275.55182
4001 70.2747244 3383 1615.09325 3313.31189
4002 70.2886672 3372 1614.75725 3357.71203
4003 70.30261 3316 1614.42082 3405.05676
4004 70.3165528 3540 1614.08396 3451.47391
4005 70.3304956 3479 1613.74668 3493.67251
4006 70.3444384 3610 1613.40899 3529.63054
4007 70.3583812 3694 1613.07088 3559.32654
4008 70.372324 3822 1612.73236 3585.15311
4009 70.3862668 3739 1612.39345 3611.71371
4010 70.4002096 3752 1612.05413 3644.9675
4011 70.4141524 3796 1611.71442 3690.58594
4012 70.4280952 3898 1611.37433 3752.70903
4013 70.442038 3916 1611.03385 3833.10689
4014 70.4559808 4026 1610.69299 3930.34976
4015 70.4699236 4258 1610.35175 4040.83937
4016 70.4838664 4224 1610.01015 4160.18633
4017 70.4978092 4302 1609.66819 4285.16786
4018 70.511752 4426 1609.32586 4415.15552
4019 70.5256948 4413 1608.98318 4552.25656
4020 70.5396376 4704 1608.64015 4699.53626
4021 70.5535804 4929 1608.29678 4858.47136
4022 70.5675232 5043 1607.95306 5026.66385
4023 70.581466 5254 1607.60902 5196.46614
4024 70.5954088 5386 1607.26464 5354.71548
4025 70.6093516 5556 1606.91994 5483.98266
4026 70.6232944 5565 1606.57492 5565.8869
4027 70.6372372 5680 1606.22959 5586.33966
4028 70.65118 5771 1605.88395 5540.84836
4029 70.6651228 5622 1605.53801 5436.78434
4030 70.6790656 5667 1605.19176 5290.96045
4031 70.6930084 5550 1604.84523 5124.17684
4032 70.7069512 5475 1604.49841 4956.06343
4033 70.720894 5214 1604.1513 4802.20593
4034 70.7348368 5053 1603.80392 4673.38201
4035 70.7487796 4868 1603.45627 4575.6441
4036 70.7627224 4621 1603.10835 4510.52936
4037 70.7766652 4688 1602.76018 4475.24911
4038 70.790608 4567 1602.41174 4462.99715
4039 70.8045508 4358 1602.06306 4463.60967
4040 70.8184936 4424 1601.71414 4464.82163
4041 70.8324364 4482 1601.36497 4454.15746
4042 70.8463792 4297 1601.01558 4421.65769
4043 70.860322 4263 1600.66595 4361.89536
4044 70.8742648 4214 1600.31611 4274.53662
4045 70.8882076 4209 1599.96605 4163.32556
4046 70.9021504 3983 1599.61578 4033.92269
4047 70.9160932 3995 1599.2653 3892.80207
4048 70.930036 3876 1598.91463 3746.55953
4049 70.9439788 3777 1598.56376 3601.69613
4050 70.9579216 3516 1598.21271 3464.31801
4051 70.9718644 3354 1597.86147 3339.31837
4052 70.9858072 3265 1597.51006 3230.06807
4053 70.99975 3176 1597.15849 3138.30404
4054 71.0136928 3070 1596.80674 3064.40011
4055 71.0276356 2970 1596.45484 3007.49197
4056 71.0415784 2959 1596.10279 2965.76796
4057 71.0555212 2893 1595.75059 2936.50307
4058 71.069464 2880 1595.39825 2916.33533
4059 71.0834068 2741 1595.04578 2901.35483
4060 71.0973496 2796 1594.69318 2887.64236
4061 71.1112924 2798 1594.34045 2871.98184
4062 71.1252352 2841 1593.98762 2852.52466
4063 71.139178 2806 1593.63467 2829.23192
4064 71.1531208 2836 1593.28162 2803.6236
4065 71.1670636 2751 1592.92847 2778.13751
4066 71.1810064 2718 1592.57523 2755.53184
4067 71.1949492 2751 1592.22191 2738.22905
4068 71.208892 2680 1591.8685 2728.09471
4069 71.2228348 2715 1591.51503 2726.27274
4070 71.2367776 2727 1591.16148 2733.09384
4071 71.2507204 2740 1590.80788 2748.0323
4072 71.2646632 2792 1590.45423 2769.62688
4073 71.278606 2819 1590.10052 2795.66865
4074 71.2925488 2780 1589.74678 2823.62236
4075 71.3064916 2815 1589.393 2851.15361
4076 71.3204344 2903 1589.03919 2876.7371
4077 71.3343772 3000 1588.68536 2899.90695
4078 71.34832 3018 1588.33152 2921.28
4079 71.3622628 3012 1587.97767 2942.01502
4080 71.3762056 3006 1587.62381 2962.92099
4081 71.3901484 3028 1587.26996 2983.71567
4082 71.4040912 3114 1586.91612 3002.77727
4083 71.418034 3116 1586.56229 3017.72369
4084 71.4319768 3151 1586.20849 3026.37596
4085 71.4459196 3163 1585.85472 3027.73783
4086 71.4598624 3097 1585.50099 3022.2376
4087 71.4738052 3063 1585.1473 3011.25412
4088 71.487748 3177 1584.79366 2996.58862
4089 71.5016908 3109 1584.44008 2980.33105
4090 71.5156336 3205 1584.08656 2964.75511
4091 71.5295764 3089 1583.73312 2952.27211
4092 71.5435192 3109 1583.37974 2945.22648
4093 71.557462 3161 1583.02646 2945.78836
4094 71.5714048 3139 1582.67326 2955.73665
4095 71.5853476 3069 1582.32016 2976.12607
4096 71.5992904 3171 1581.96716 3007.04114
4097 71.6132332 3127 1581.61428 3047.4736
4098 71.627176 3105 1581.26151 3095.55461
4099 71.6411188 3210 1580.90887 3148.61251
4100 71.6550616 3152 1580.55636 3203.04353
4101 71.6690044 3098 1580.20399 3254.46902
4102 71.6829472 3200 1579.85176 3297.72088
4103 71.69689 3206 1579.49969 3327.61824
4104 71.7108328 3148 1579.14777 3340.35784
4105 71.7247756 3179 1578.79602 3334.77214
4106 71.7387184 3209 1578.44445 3312.54504
4107 71.7526612 3330 1578.09305 3277.28033
4108 71.766604 3315 1577.74185 3233.15469
4109 71.7805468 3331 1577.39083 3184.05298
4110 71.7944896 3226 1577.04002 3133.40795
4111 71.8084324 3265 1576.68942 3084.27348
4112 71.8223752 3276 1576.33903 3039.33983
4113 71.836318 3321 1575.98886 3000.88886
4114 71.8502608 3237 1575.63893 2970.44023
4115 71.8642036 3066 1575.28923 2948.35983
4116 71.8781464 3066 1574.93977 2933.57782
4117 71.8920892 2916 1574.59057 2923.78566
4118 71.906032 2861 1574.24163 2916.08096
4119 71.9199748 2975 1573.89295 2907.81821
4120 71.9339176 2893 1573.54454 2897.39986
4121 71.9478604 2941 1573.19642 2884.54476
4122 71.9618032 2857 1572.84858 2870.00845
4123 71.975746 2823 1572.50103 2854.97799
4124 71.9896888 2931 1572.15379 2840.63724
4125 72.0036316 2860 1571.80686 2827.83888
4126 72.0175744 2835 1571.46024 2817.00986
4127 72.0315172 2872 1571.11395 2808.18676
4128 72.04546 2819 1570.76799 2801.01822
4129 72.0594028 2863 1570.42237 2795.03157
4130 72.0733456 2787 1570.07709 2790.02119
4131 72.0872884 2861 1569.73217 2786.32045
4132 72.1012312 2828 1569.38761 2784.99499
4133 72.115174 2866 1569.04342 2787.68952
4134 72.1291168 2787 1568.6996 2796.23026
4135 72.1430596 2877 1568.35617 2812.08171
4136 72.1570024 2783 1568.01312 2835.94727
4137 72.1709452 2832 1567.67048 2867.49986
4138 72.184888 2793 1567.32824 2905.48775
4139 72.1988308 2873 1566.98641 2948.15803
4140 72.2127736 2959 1566.645 2993.81275
4141 72.2267164 2945 1566.30402 3041.55565
4142 72.2406592 3042 1565.96348 3091.48372
4143 72.254602 3077 1565.62338 3144.38286
4144 72.2685448 3162 1565.28373 3200.98859
4145 72.2824876 3280 1564.94454 3261.10445
4146 72.2964304 3282 1564.60582 3323.40076
4147 72.3103732 3440 1564.26756 3385.66451
4148 72.324316 3455 1563.92979 3445.72158
4149 72.3382588 3558 1563.59251 3502.68294
4150 72.3522016 3811 1563.25573 3558.03843
4151 72.3661444 3642 1562.91944 3615.60983
4152 72.3800872 3849 1562.58367 3680.47105
4153 72.39403 3876 1562.24842 3757.31884
4154 72.4079728 4020 1561.9137 3849.03841
4155 72.4219156 4004 1561.57951 3955.71138
4156 72.4358584 4192 1561.24586 4074.09455
4157 72.4498012 4277 1560.91276 4197.42214
4158 72.463744 4430 1560.58022 4315.73785
4159 72.4776868 4381 1560.24824 4417.44979
4160 72.4916296 4607 1559.91684 4492.34468
4161 72.5055724 4854 1559.58602 4534.92942
4162 72.5195152 4887 1559.25579 4546.44965
4163 72.533458 4926 1558.92615 4534.31557
4164 72.5474008 4843 1558.59712 4509.28842
4165 72.5613436 4914 1558.2687 4482.01236
4166 72.5752864 4892 1557.94089 4460.38061
4167 72.5892292 4956 1557.61372 4448.18431
4168 72.603172 4837 1557.28718 4444.93835
4169 72.6171148 4558 1556.96128 4447.05182
4170 72.6310576 4619 1556.63603 4449.89999
4171 72.6450004 4668 1556.31145 4449.85941
4172 72.6589432 4696 1555.98752 4445.25701
4173 72.672886 4682 1555.66427 4435.89806
4174 72.6868288 4749 1555.34171 4422.02762
4175 72.7007716 4750 1555.01983 4403.95576
4176 72.7147144 4857 1554.69865 4382.78866
4177 72.7286572 4728 1554.37818 4361.44526
4178 72.7426 4742 1554.05841 4345.01026
4179 72.7565428 4758 1553.73937 4339.91373
4180 72.7704856 4632 1553.42106 4352.21476
4181 72.7844284 4541 1553.10349 4386.00334
4182 72.7983712 4619 1552.78666 4442.1332
4183 72.812314 4722 1552.47058 4517.70031
4184 72.8262568 4657 1552.15526 4606.12817
4185 72.8401996 4753 1551.84071 4698.0619
4186 72.8541424 4836 1551.52693 4783.07614
4187 72.8680852 4884 1551.21394 4852.02315
4188 72.882028 4882 1550.90174 4899.47905
4189 72.8959708 4979 1550.59035 4925.34306
4190 72.9099136 4967 1550.27975 4934.77568
4191 72.9238564 5050 1549.96998 4936.29106
4192 72.9377992 5205 1549.66102 4938.9046
4193 72.951742 5341 1549.3529 4949.50831
4194 72.9656848 5270 1549.04562 4971.23277
4195 72.9796276 5138 1548.73918 5003.09168
4196 72.9935704 5046 1548.4336 5040.97871
4197 73.0075132 5121 1548.12888 5079.70042
4198 73.021456 5266 1547.82503 5114.98817
4199 73.0353988 5201 1547.52206 5144.36091
4200 73.0493416 5154 1547.21998 5166.32817
4201 73.0632844 5220 1546.91879 5178.81864
4202 73.0772272 5223 1546.6185 5178.87289
4203 73.09117 5199 1546.31912 5163.25545
4204 73.1051128 5066 1546.02066 5129.96087
4205 73.1190556 5020 1545.72313 5079.22291
4206 73.1329984 4935 1545.42653 5013.50092
4207 73.1469412 4962 1545.13087 4936.75715
4208 73.160884 4812 1544.83616 4853.60118
4209 73.1748268 4821 1544.54241 4768.51028
4210 73.1887696 4738 1544.24962 4685.19353
4211 73.2027124 4648 1543.95781 4606.33959
4212 73.2166552 4656 1543.66698 4533.43554
4213 73.230598 4536 1543.37714 4467.5115
4214 73.2445408 4730 1543.08829 4409.44164
4215 73.2584836 4499 1542.80045 4359.84465
4216 73.2724264 4359 1542.51362 4318.76684
4217 73.2863692 4295 1542.22781 4284.986
4218 73.300312 4332 1541.94303 4256.19161
4219 73.3142548 4341 1541.65929 4229.53905
4220 73.3281976 4303 1541.37659 4202.5904
4221 73.3421404 4226 1541.09494 4174.27348
4222 73.3560832 4193 1540.81435 4145.41662
4223 73.370026 4271 1540.53483 4118.85994
4224 73.3839688 4400 1540.25639 4099.06918
4225 73.3979116 4328 1539.97902 4091.41562
4226 73.4118544 4162 1539.70275 4101.33503
4227 73.4257972 4343 1539.42758 4133.52929
4228 73.43974 4422 1539.15352 4191.34386
4229 73.4536828 4436 1538.88057 4276.11568
4230 73.4676256 4518 1538.60874 4386.46881
4231 73.4815684 4605 1538.33804 4517.56305
4232 73.4955112 4707 1538.06848 4660.62867
4233 73.509454 4853 1537.80007 4803.21723
4234 73.5233968 4979 1537.53281 4930.73146
4235 73.5373396 5052 1537.26671 5029.67879
4236 73.5512824 5149 1537.00178 5091.36991
4237 73.5652252 5398 1536.73803 5114.76046
4238 73.579168 5277 1536.47546 5106.97511
4239 73.5931108 5372 1536.21408 5081.25616
4240 73.6070536 5343 1535.95391 5053.3028
4241 73.6209964 5394 1535.69494 5037.60704
4242 73.6349392 5317 1535.43719 5045.16461
4243 73.648882 5218 1535.18066 5082.48726
4244 73.6628248 5364 1534.92536 5152.00011
4245 73.6767676 5302 1534.6713 5253.09136
4246 73.6907104 5361 1534.41849 5382.75619
4247 73.7046532 5442 1534.16693 5535.35359
4248 73.718596 5354 1533.91663 5701.80649
4249 73.7325388 5667 1533.6676 5869.08818
4250 73.7464816 5601 1533.41985 6020.89659
4251 73.7604244 5668 1533.17339 6139.80725
4252 73.7743672 5927 1532.92821 6210.27186
4253 73.78831 5980 1532.68434 6221.5807
4254 73.8022528 5983 1532.44177 6170.192
4255 73.8161956 5870 1532.20052 6060.99197
4256 73.8301384 5993 1531.96059 5906.85519
4257 73.8440812 5961 1531.72199 5726.10826
4258 73.858024 5672 1531.48473 5538.54804
4259 73.8719668 5636 1531.24881 5361.63752
4260 73.8859096 5466 1531.01425 5208.29413
4261 73.8998524 5335 1530.78105 5086.35768
4262 73.9137952 5215 1530.54921 4999.12803
4263 73.927738 5040 1530.31875 4946.02526
4264 73.9416808 4732 1530.08967 4922.90625
4265 73.9556236 4742 1529.86198 4922.15442
4266 73.9695664 4590 1529.63569 4932.91966
4267 73.9835092 4487 1529.41081 4941.70901
4268 73.997452 4568 1529.18733 4933.89628
4269 74.0113948 4508 1528.96528 4896.12207
4270 74.0253376 4471 1528.74465 4819.38184
4271 74.0392804 4462 1528.52546 4701.70818
4272 74.0532232 4400 1528.30771 4548.93991
4273 74.067166 4321 1528.09141 4372.7925
4274 74.0811088 4154 1527.87657 4187.27925
4275 74.0950516 4012 1527.66318 4005.37157
4276 74.1089944 3863 1527.45127 3836.87321
4277 74.1229372 3794 1527.24084 3687.89311
4278 74.13688 3538 1527.03189 3561.30065
4279 74.1508228 3465 1526.82444 3457.42656
4280 74.1647656 3402 1526.61848 3374.75666
4281 74.1787084 3245 1526.41404 3310.31939
4282 74.1926512 3073 1526.2111 3259.84564
4283 74.206594 3051 1526.00969 3218.04392
4284 74.2205368 2997 1525.80981 3179.10172
4285 74.2344796 3028 1525.61146 3137.5913
4286 74.2484224 3004 1525.41465 3089.61602
4287 74.2623652 2897 1525.2194 3033.72587
4288 74.276308 2829 1525.0257 2971.09169
4289 74.2902508 2899 1524.83356 2904.80824
4290 74.3041936 2808 1524.643 2838.72919
4291 74.3181364 2662 1524.45401 2776.42977
4292 74.3320792 2685 1524.26661 2720.6953
4293 74.346022 2567 1524.0808 2673.22299
4294 74.3599648 2602 1523.89658 2634.93126
4295 74.3739076 2579 1523.71398 2606.16731
4296 74.3878504 2598 1523.53298 2586.94424
4297 74.4017932 2515 1523.35361 2577.17195
4298 74.415736 2565 1523.17586 2576.53644
4299 74.4296788 2523 1522.99974 2584.61295
4300 74.4436216 2598 1522.82526 2600.88254
4301 74.4575644 2534 1522.65243 2624.70279
4302 74.4715072 2677 1522.48125 2655.24337
4303 74.48545 2615 1522.31173 2691.34427
4304 74.4993928 2728 1522.14388 2731.19435
4305 74.5133356 2756 1521.9777 2772.11346
4306 74.5272784 2766 1521.8132 2810.40736
4307 74.5412212 2913 1521.65038 2841.73239
4308 74.555164 2894 1521.48926 2862.14922
4309 74.5691068 2906 1521.32984 2869.29266
4310 74.5830496 3009 1521.17212 2863.30442
4311 74.5969924 3004 1521.01612 2846.79496
4312 74.6109352 3024 1520.86183 2824.06468
4313 74.624878 2956 1520.70927 2800.02308
4314 74.6388208 2943 1520.55845 2779.23478
4315 74.6527636 2925 1520.40936 2765.24085
4316 74.6667064 2711 1520.26201 2760.334
4317 74.6806492 2845 1520.11641 2765.5918
4318 74.694592 2716 1519.97258 2780.86488
4319 74.7085348 2715 1519.8305 2804.94092
4320 74.7224776 2816 1519.6902 2835.74166
4321 74.7364204 2753 1519.55167 2870.43619
4322 74.7503632 2850 1519.41492 2905.8755
4323 74.764306 2808 1519.27996 2938.95183
4324 74.7782488 2791 1519.1468 2967.14699
4325 74.7921916 2920 1519.01543 2989.10431
4326 74.8061344 2840 1518.88588 3004.86457
4327 74.8200772 2902 1518.75813 3015.50606
4328 74.83402 2929 1518.6322 3022.38059
4329 74.8479628 2872 1518.5081 3026.5085
4330 74.8619056 2860 1518.38583 3028.44417
4331 74.8758484 2914 1518.26539 3028.53673
4332 74.8897912 2862 1518.1468 3027.22185
4333 74.903734 2922 1518.03006 3025.33461
4334 74.9176768 2792 1517.91516 3024.19374
4335 74.9316196 2947 1517.80213 3025.33256
4336 74.9455624 2872 1517.69097 3030.02809
4337 74.9595052 2889 1517.58167 3038.72022
4338 74.973448 2955 1517.47425 3050.67144
4339 74.9873908 2967 1517.36872 3064.01459
4340 75.0013336 2893 1517.26507 3076.17257
4341 75.0152764 3065 1517.16332 3084.44633
4342 75.0292192 3087 1517.06346 3086.45845
4343 75.043162 3011 1516.96551 3080.33428
4344 75.0571048 3044 1516.86947 3064.86893
4345 75.0710476 2993 1516.77535 3039.72422
4346 75.0849904 3041 1516.68314 3005.86175
4347 75.0989332 2986 1516.59287 2965.42768
4348 75.112876 2883 1516.50452 2921.40536
4349 75.1268188 2883 1516.41812 2877.0821
4350 75.1407616 2835 1516.33365 2835.54588
4351 75.1547044 2773 1516.25113 2799.26649
4352 75.1686472 2745 1516.17057 2769.90117
4353 75.18259 2765 1516.09196 2748.13599
4354 75.1965328 2713 1516.01532 2733.6429
4355 75.2104756 2669 1515.94064 2725.30302
4356 75.2244184 2730 1515.86794 2721.33071
4357 75.2383612 2657 1515.79721 2719.56758
4358 75.252304 2673 1515.72847 2717.75203
4359 75.2662468 2736 1515.66172 2713.74227
4360 75.2801896 2746 1515.59696 2706.0387
4361 75.2941324 2885 1515.53419 2694.1334
4362 75.3080752 2745 1515.47343 2678.75544
4363 75.322018 2766 1515.41468 2661.98069
4364 75.3359608 2742 1515.35794 2646.66177
4365 75.3499036 2897 1515.30321 2635.81838
4366 75.3638464 2675 1515.25051 2632.09642
4367 75.3777892 2698 1515.19983 2637.49571
4368 75.391732 2766 1515.15118 2653.30259
4369 75.4056748 2726 1515.10457 2680.03917
4370 75.4196176 2847 1515.06 2717.40603
4371 75.4335604 2860 1515.01747 2764.09993
4372 75.4475032 2923 1514.97699 2817.5764
4373 75.461446 3079 1514.93856 2873.90996
4374 75.4753888 3047 1514.90218 2927.98573
4375 75.4893316 3158 1514.86787 2974.27242
4376 75.5032744 3155 1514.83563 3008.11004
4377 75.5172172 3212 1514.80545 3027.15095
4378 75.53116 3220 1514.77735 3032.23215
4379 75.5451028 3315 1514.75133 3027.16068
4380 75.5590456 3353 1514.72738 3017.55158
4381 75.5729884 3341 1514.70553 3009.19705
4382 75.5869312 3256 1514.68576 3006.75772
4383 75.600874 3283 1514.66808 3013.09229
4384 75.6148168 3252 1514.65251 3029.20862
4385 75.6287596 3204 1514.63903 3054.6609
4386 75.6427024 3150 1514.62766 3088.20295
4387 75.6566452 3334 1514.6184 3128.46954
4388 75.670588 3411 1514.61125 3174.42312
4389 75.6845308 3286 1514.60622 3225.34813
4390 75.6984736 3471 1514.6033 3280.4727
4391 75.7124164 3517 1514.60251 3338.50106
4392 75.7263592 3556 1514.60384 3397.36816
4393 75.740302 3574 1514.60731 3454.38652
4394 75.7542448 3583 1514.61291 3506.68868
4395 75.7681876 3653 1514.62064 3551.85106
4396 75.7821304 3690 1514.63052 3588.67016
4397 75.7960732 3765 1514.64254 3617.81033
4398 75.810016 3816 1514.6567 3641.94113
4399 75.8239588 3823 1514.67301 3665.04078
4400 75.8379016 3916 1514.69148 3690.98856
4401 75.8518444 3776 1514.7121 3721.94855
4402 75.8657872 3715 1514.73488 3757.27801
4403 75.87973 3720 1514.75982 3793.32425
4404 75.8936728 3799 1514.78693 3824.15666
4405 75.9076156 3766 1514.8162 3843.08491
4406 75.9215584 3760 1514.84764 3844.51469
4407 75.9355012 3771 1514.88126 3825.45324
4408 75.949444 3756 1514.91705 3786.21451
4409 75.9633868 3781 1514.95502 3730.01563
4410 75.9773296 3769 1514.99517 3661.73186
4411 75.9912724 3789 1515.0375 3586.61675
4412 76.0052152 3734 1515.08202 3509.36684
4413 76.019158 3714 1515.12872 3433.90507
4414 76.0331008 3686 1515.17762 3363.59571
4415 76.0470436 3548 1515.22871 3301.05339
4416 76.0609864 3510 1515.28199 3248.28069
4417 76.0749292 3264 1515.33747 3206.24715
4418 76.088872 3289 1515.39515 3174.51711
4419 76.1028148 3260 1515.45503 3151.07034
4420 76.1167576 3058 1515.51711 3132.624
4421 76.1307004 3102 1515.5814 3115.27331
4422 76.1446432 3058 1515.6479 3095.40023
4423 76.158586 3068 1515.7166 3070.58089
4424 76.1725288 3095 1515.78751 3040.15298
4425 76.1864716 3035 1515.86064 3005.25187
4426 76.2004144 3077 1515.93598 2968.35512
4427 76.2143572 2944 1516.01354 2932.6715
4428 76.2283 2948 1516.09331 2901.44473
4429 76.2422428 3054 1516.17531 2877.52924
4430 76.2561856 3010 1516.25952 2863.16749
4431 76.2701284 3035 1516.34596 2859.92714
4432 76.2840712 3006 1516.43461 2868.69236
4433 76.298014 3042 1516.5255 2889.6079
4434 76.3119568 3074 1516.6186 2922.07528
4435 76.3258996 3094 1516.71394 2964.52052
4436 76.3398424 3173 1516.8115 3014.38749
4437 76.3537852 3065 1516.91129 3068.38626
4438 76.367728 3233 1517.01331 3123.08375
4439 76.3816708 3253 1517.11756 3175.85529
4440 76.3956136 3405 1517.22405 3225.76307
4441 76.4095564 3368 1517.33276 3273.84012
4442 76.4234992 3476 1517.44371 3322.55724
4443 76.437442 3442 1517.55689 3374.72059
4444 76.4513848 3377 1517.67231 3432.20335
4445 76.4653276 3482 1517.78996 3495.47121
4446 76.4792704 3569 1517.90985 3563.7158
4447 76.4932132 3723 1518.03197 3635.52942
4448 76.507156 3735 1518.15633 3709.61242
4449 76.5210988 3815 1518.28293 3784.90435
4450 76.5350416 3894 1518.41176 3859.90421
4451 76.5489844 3973 1518.54283 3931.47769
4452 76.5629272 4002 1518.67614 3994.2448
4453 76.57687 3984 1518.81168 4041.02127
4454 76.5908128 4158 1518.94946 4064.76997
4455 76.6047556 4219 1519.08948 4061.21278
4456 76.6186984 4160 1519.23174 4030.59687
4457 76.6326412 4091 1519.37623 3977.6611
4458 76.646584 4138 1519.52296 3909.8952
4459 76.6605268 4043 1519.67192 3835.19836
4460 76.6744696 3788 1519.82312 3760.13148
4461 76.6884124 3889 1519.97656 3689.26885
4462 76.7023552 3760 1520.13223 3625.32795
4463 76.716298 3765 1520.29014 3569.80099
4464 76.7302408 3459 1520.45027 3523.47474
4465 76.7441836 3461 1520.61265 3486.68634
4466 76.7581264 3387 1520.77725 3459.18846
4467 76.7720692 3332 1520.94408 3439.79174
4468 76.786012 3263 1521.11315 3426.00705
4469 76.7999548 3336 1521.28444 3414.04576
4470 76.8138976 3298 1521.45797 3399.42234
4471 76.8278404 3366 1521.63372 3377.67023
4472 76.8417832 3283 1521.81169 3345.36947
4473 76.855726 3190 1521.99189 3300.66305
4474 76.8696688 3140 1522.17432 3243.39049
4475 76.8836116 3123 1522.35896 3174.91203
4476 76.8975544 3040 1522.54583 3097.84672
4477 76.9114972 2982 1522.73491 3015.73195
4478 76.92544 2933 1522.92621 2932.51282
4479 76.9393828 2818 1523.11973 2851.90609
4480 76.9533256 2727 1523.31546 2777.0497
4481 76.9672684 2631 1523.51341 2710.13712
4482 76.9812112 2652 1523.71356 2652.46162
4483 76.995154 2542 1523.91592 2604.53893
4484 77.0090968 2493 1524.12049 2566.28329
4485 77.0230396 2335 1524.32726 2537.16184
4486 77.0369824 2441 1524.53624 2516.29224
4487 77.0509252 2410 1524.74741 2502.49861
4488 77.064868 2429 1524.96078 2494.35937
4489 77.0788108 2285 1525.17635 2490.32579
4490 77.0927536 2290 1525.39411 2488.94632
4491 77.1066964 2404 1525.61406 2489.21082
4492 77.1206392 2404 1525.8362 2490.74952
4493 77.134582 2387 1526.06052 2493.92549
4494 77.1485248 2415 1526.28702 2499.69656
4495 77.1624676 2450 1526.51571 2509.21252
4496 77.1764104 2374 1526.74656 2523.47379
4497 77.1903532 2536 1526.9796 2542.95482
4498 77.204296 2554 1527.2148 2567.40823
4499 77.2182388 2597 1527.45217 2595.77258
4500 77.2321816 2537 1527.69171 2626.15043
4501 77.2461244 2568 1527.9334 2655.92817
4502 77.2600672 2693 1528.17726 2681.9352
4503 77.27401 2584 1528.42326 2700.91667
4504 77.2879528 2606 1528.67142 2710.2851
4505 77.3018956 2640 1528.92173 2708.90584
4506 77.3158384 2708 1529.17417 2697.58646
4507 77.3297812 2654 1529.42876 2678.94282
4508 77.343724 2724 1529.68549 2656.68945
4509 77.3576668 2726 1529.94434 2634.77887
4510 77.3716096 2643 1530.20533 2616.61449
4511 77.3855524 2650 1530.46844 2604.65954
4512 77.3994952 2675 1530.73367 2600.46717
4513 77.413438 2766 1531.00101 2604.81117
4514 77.4273808 2713 1531.27047 2617.84421
4515 77.4413236 2751 1531.54203 2639.24338
4516 77.4552664 2669 1531.8157 2668.34779
4517 77.4692092 2788 1532.09147 2704.29326
4518 77.483152 2900 1532.36933 2745.91025
4519 77.4970948 2917 1532.64928 2792.01233
4520 77.5110376 2953 1532.93131 2841.61515
4521 77.5249804 3079 1533.21543 2894.24068
4522 77.5389232 3160 1533.50162 2950.13643
4523 77.552866 3175 1533.78988 3010.29928
4524 77.5668088 3295 1534.08021 3076.18492
4525 77.5807516 3442 1534.37259 3149.20082
4526 77.5946944 3341 1534.66703 3230.17816
4527 77.6086372 3402 1534.96353 3318.96513
4528 77.62258 3550 1535.26206 3414.14071
4529 77.6365228 3767 1535.56264 3512.76139
4530 77.6504656 3790 1535.86524 3610.15123
4531 77.6644084 3876 1536.16988 3699.9815
4532 77.6783512 4176 1536.47654 3775.01264
4533 77.692294 4209 1536.78522 3828.87625
4534 77.7062368 4285 1537.0959 3858.13628
4535 77.7201796 4264 1537.40859 3863.85768
4536 77.7341224 4383 1537.72328 3851.74053
4537 77.7480652 4287 1538.03997 3830.59954
4538 77.762008 4325 1538.35864 3810.14098
4539 77.7759508 4299 1538.67929 3798.96593
4540 77.7898936 4368 1539.00192 3803.39035
4541 77.8038364 4353 1539.32651 3826.98412
4542 77.8177792 4291 1539.65307 3870.69015
4543 77.831722 4219 1539.98158 3933.07436
4544 77.8456648 4301 1540.31204 4010.65936
4545 77.8596076 4187 1540.64445 4098.48381
4546 77.8735504 4312 1540.97878 4190.80872
4547 77.8874932 4500 1541.31505 4281.99565
4548 77.901436 4419 1541.65324 4367.41195
4549 77.9153788 4498 1541.99334 4444.20886
4550 77.9293216 4475 1542.33535 4511.76749
4551 77.9432644 4739 1542.67926 4571.65833
4552 77.9572072 4748 1543.02507 4626.9558
4553 77.97115 4784 1543.37275 4680.78534
4554 77.9850928 4720 1543.72232 4734.76673
4555 77.9990356 4689 1544.07376 4787.71694
4556 78.0129784 4675 1544.42706 4835.32939
4557 78.0269212 4879 1544.78222 4871.23957
4558 78.040864 4705 1545.13922 4889.18125
4559 78.0548068 4747 1545.49807 4885.25337
4560 78.0687496 4518 1545.85875 4859.06436
4561 78.0826924 4678 1546.22125 4813.17917
4562 78.0966352 4715 1546.58557 4751.45799
4563 78.110578 4674 1546.95169 4677.25534
4564 78.1245208 4677 1547.31962 4592.89043
4565 78.1384636 4641 1547.68933 4500.19211
4566 78.1524064 4564 1548.06083 4401.56944
4567 78.1663492 4492 1548.43411 4300.67034
4568 78.180292 4464 1548.80915 4202.12535
4569 78.1942348 4214 1549.18594 4110.50725
4570 78.2081776 4200 1549.56449 4029.07544
4571 78.2221204 3992 1549.94478 3958.87906
4572 78.2360632 3810 1550.32679 3898.50818
4573 78.250006 3749 1550.71053 3844.52731
4574 78.2639488 3560 1551.09598 3792.51662
4575 78.2778916 3595 1551.48314 3738.40331
4576 78.2918344 3460 1551.87198 3679.61591
4577 78.3057772 3409 1552.26252 3615.58616
4578 78.31972 3471 1552.65473 3547.41822
4579 78.3336628 3244 1553.0486 3477.00618
4580 78.3476056 3254 1553.44414 3406.14439
4581 78.3615484 3109 1553.84132 3336.0657
4582 78.3754912 3233 1554.24013 3267.49009
4583 78.389434 2993 1554.64057 3200.98476
4584 78.4033768 3018 1555.04264 3137.23019
4585 78.4173196 2957 1555.4463 3077.09606
4586 78.4312624 2915 1555.85157 3021.44617
4587 78.4452052 2821 1556.25842 2971.02206
4588 78.459148 2839 1556.66685 2926.31323
4589 78.4730908 2683 1557.07685 2887.55062
4590 78.4870336 2665 1557.4884 2854.65887
4591 78.5009764 2648 1557.9015 2827.09981
4592 78.5149192 2544 1558.31613 2803.69702
4593 78.528862 2544 1558.73229 2782.61742
4594 78.5428048 2458 1559.14996 2761.57859
4595 78.5567476 2559 1559.56913 2738.44624
4596 78.5706904 2590 1559.98979 2711.77829
4597 78.5846332 2418 1560.41194 2681.38909
4598 78.598576 2428 1560.83555 2648.36307
4599 78.6125188 2400 1561.26063 2614.63736
4600 78.6264616 2507 1561.68715 2582.36444
4601 78.6404044 2454 1562.1151 2553.38464
4602 78.6543472 2387 1562.54448 2528.95182
4603 78.66829 2407 1562.97528 2509.64655
4604 78.6822328 2396 1563.40747 2495.57969
4605 78.6961756 2409 1563.84105 2486.82275
4606 78.7101184 2514 1564.27601 2483.19671
4607 78.7240612 2437 1564.71234 2484.47563
4608 78.738004 2418 1565.15002 2490.40386
4609 78.7519468 2428 1565.58904 2500.57973
4610 78.7658896 2543 1566.02939 2514.40685
4611 78.7798324 2407 1566.47106 2531.18656
4612 78.7937752 2513 1566.91403 2550.35513
4613 78.807718 2470 1567.3583 2571.73446
4614 78.8216608 2658 1567.80385 2595.70443
4615 78.8356036 2648 1568.25066 2623.15347
4616 78.8495464 2721 1568.69873 2655.20481
4617 78.8634892 2680 1569.14804 2692.8235
4618 78.877432 2743 1569.59858 2736.44589
4619 78.8913748 2706 1570.05033 2785.75668
4620 78.9053176 2863 1570.50329 2839.67592
4621 78.9192604 2871 1570.95744 2896.5721
4622 78.9332032 2939 1571.41277 2954.32766
4623 78.947146 3018 1571.86926 3010.45074
4624 78.9610888 2978 1572.3269 3062.00611
4625 78.9750316 3039 1572.78567 3105.51659
4626 78.9889744 3121 1573.24558 3137.18166
4627 79.0029172 3083 1573.70659 3153.64986
4628 79.01686 3045 1574.16869 3153.04586
4629 79.0308028 3122 1574.63188 3135.6765
4630 79.0447456 3314 1575.09614 3104.15215
4631 79.0586884 3129 1575.56145 3062.82133
4632 79.0726312 3197 1576.02781 3016.63312
4633 79.086574 3284 1576.49519 2970.31074
4634 79.1005168 3187 1576.96358 2927.64617
4635 79.1144596 3076 1577.43297 2891.16064
4636 79.1284024 3025 1577.90334 2862.03835
4637 79.1423452 2991 1578.37469 2840.27089
4638 79.156288 3069 1578.84698 2824.93366
4639 79.1702308 2884 1579.32022 2814.52394
4640 79.1841736 2863 1579.79438 2807.25362
4641 79.1981164 2902 1580.26946 2801.1988
4642 79.2120592 2822 1580.74542 2794.38149
4643 79.226002 2765 1581.22227 2784.85905
4644 79.2399448 2675 1581.69999 2770.95049
4645 79.2538876 2767 1582.17855 2751.56646
4646 79.2678304 2581 1582.65796 2726.49909
4647 79.2817732 2614 1583.13818 2696.4502
4648 79.295716 2684 1583.6192 2662.76332
4649 79.3096588 2547 1584.10102 2627.00282
4650 79.3236016 2535 1584.5836 2590.5573
4651 79.3375444 2482 1585.06695 2554.41802
4652 79.3514872 2495 1585.55104 2519.17111
4653 79.36543 2390 1586.03585 2485.1435
4654 79.3793728 2422 1586.52138 2452.58309
4655 79.3933156 2235 1587.0076 2421.75069
4656 79.4072584 2310 1587.49449 2392.94587
4657 79.4212012 2261 1587.98205 2366.46509
4658 79.435144 2266 1588.47026 2342.55694
4659 79.4490868 2166 1588.9591 2321.39339
4660 79.4630296 2070 1589.44855 2303.05863
4661 79.4769724 2130 1589.93859 2287.50552
4662 79.4909152 2090 1590.42922 2274.56708
4663 79.504858 2115 1590.92041 2263.93768
4664 79.5188008 2095 1591.41215 2255.1933
4665 79.5327436 2158 1591.90441 2247.84877
4666 79.5466864 2020 1592.39719 2241.44994
4667 79.5606292 2073 1592.89047 2235.66665
4668 79.574572 2019 1593.38423 2230.35958
4669 79.5885148 2120 1593.87845 2225.57501
4670 79.6024576 2033 1594.37311 2221.46872
4671 79.6164004 2126 1594.8682 2218.33315
4672 79.6303432 2100 1595.3637 2216.50082
4673 79.644286 2107 1595.8596 2216.29274
4674 79.6582288 2188 1596.35587 2217.97851
4675 79.6721716 2099 1596.8525 2221.69151
4676 79.6861144 2151 1597.34946 2227.45423
4677 79.7000572 2170 1597.84675 2235.1685
4678 79.714 2161 1598.34435 2244.68088
4679 79.7279428 2243 1598.84223 2255.82831
4680 79.7418856 2244 1599.34038 2268.49055
4681 79.7558284 2153 1599.83878 2282.64447
4682 79.7697712 2250 1600.33741 2298.40534
4683 79.783714 2241 1600.83625 2316.03851
4684 79.7976568 2353 1601.33529 2335.91779
4685 79.8115996 2241 1601.83451 2358.42701
4686 79.8255424 2317 1602.33389 2383.80905
4687 79.8394852 2291 1602.83341 2411.99421
4688 79.853428 2325 1603.33305 2442.52167
4689 79.8673708 2411 1603.83279 2474.54669
4690 79.8813136 2486 1604.33261 2507.05598
4691 79.8952564 2438 1604.8325 2538.98913
4692 79.9091992 2471 1605.33244 2569.48473
4693 79.923142 2462 1605.8324 2598.21826
4694 79.9370848 2547 1606.33238 2625.55314
4695 79.9510276 2578 1606.83234 2652.48223
4696 79.9649704 2591 1607.33227 2680.3878
4697 79.9789132 2686 1607.83215 2710.58803
4698 79.992856 2683 1608.33196 2743.95012
4699 80.0067988 2742 1608.83168 2780.37789
4700 80.0207416 2751 1609.3313 2818.85341
4701 80.0346844 2753 1609.83078 2857.54143
4702 80.0486272 2860 1610.33012 2894.21191
4703 80.06257 2864 1610.82929 2926.74487
4704 80.0765128 2845 1611.32828 2953.56579
4705 80.0904556 2837 1611.82705 2973.87144
4706 80.1043984 2910 1612.32561 2987.64319
4707 80.1183412 2901 1612.82391 2995.53558
4708 80.132284 2881 1613.32194 2998.72625
4709 80.1462268 3068 1613.81969 2998.72245
4710 80.1601696 2866 1614.31713 2997.11113
4711 80.1741124 2973 1614.81424 2995.28404
4712 80.1880552 2967 1615.31101 2994.30351
4713 80.201998 2961 1615.8074 2994.73083
4714 80.2159408 2980 1616.30341 2996.60912
4715 80.2298836 2964 1616.799 2999.33974
4716 80.2438264 2963 1617.29416 3001.93288
4717 80.2577692 3100 1617.78888 3003.26252
4718 80.271712 2935 1618.28311 3002.43494
4719 80.2856548 2976 1618.77686 2999.03893
4720 80.2995976 3002 1619.27009 2993.11079
4721 80.3135404 2942 1619.76278 2984.93229
4722 80.3274832 3048 1620.25492 2974.77388
4723 80.341426 2995 1620.74648 2962.70505
4724 80.3553688 2958 1621.23744 2948.61902
4725 80.3693116 3045 1621.72778 2932.4202
4726 80.3832544 2936 1622.21748 2914.26859
4727 80.3971972 2947 1622.70651 2894.71677
4728 80.41114 2909 1623.19486 2874.64301
4729 80.4250828 2908 1623.6825 2855.02781
4730 80.4390256 2880 1624.16941 2836.72807
4731 80.4529684 2826 1624.65558 2820.38575
4732 80.4669112 2795 1625.14097 2806.41477
4733 80.480854 2808 1625.62557 2795.15866
4734 80.4947968 2793 1626.10935 2787.0586
4735 80.5087396 2778 1626.59229 2782.72219
4736 80.5226824 2868 1627.07438 2783.01684
4737 80.5366252 2836 1627.55558 2788.96908
4738 80.550568 2762 1628.03588 2801.61239
4739 80.5645108 2863 1628.51525 2821.78057
4740 80.5784536 2773 1628.99368 2849.95705
4741 80.5923964 2896 1629.47113 2886.23258
4742 80.6063392 2986 1629.94759 2930.13689
4743 80.620282 2998 1630.42304 2980.68604
4744 80.6342248 2934 1630.89745 3036.24011
4745 80.6481676 3079 1631.37079 3094.35972
4746 80.6621104 3027 1631.84305 3151.80522
4747 80.6760532 3018 1632.31421 3204.74468
4748 80.689996 3085 1632.78424 3249.35426
4749 80.7039388 3102 1633.25311 3282.6869
4750 80.7178816 3156 1633.72081 3303.44193
4751 80.7318244 3210 1634.18732 3312.21897
4752 80.7457672 3246 1634.6526 3311.13355
4753 80.75971 3329 1635.11664 3303.13087
4754 80.7736528 3377 1635.57941 3291.5284
4755 80.7875956 3327 1636.04089 3279.33599
4756 80.8015384 3356 1636.50106 3269.31412
4757 80.8154812 3356 1636.95989 3263.73489
4758 80.829424 3334 1637.41736 3264.04743
4759 80.8433668 3316 1637.87345 3270.54758
4760 80.8573096 3332 1638.32814 3282.21672
4761 80.8712524 3309 1638.78139 3296.862
4762 80.8851952 3247 1639.23319 3311.57028
4763 80.899138 3310 1639.68352 3323.34533
4764 80.9130808 3267 1640.13234 3329.70131
4765 80.9270236 3200 1640.57964 3329.04513
4766 80.9409664 3262 1641.02539 3320.62367
4767 80.9549092 3251 1641.46956 3304.37026
4768 80.968852 3140 1641.91215 3280.78851
4769 80.9827948 3167 1642.35311 3250.81687
4770 80.9967376 3171 1642.79243 3215.77597
4771 81.0106804 3083 1643.23008 3177.34549
4772 81.0246232 3178 1643.66604 3137.49516
4773 81.038566 3173 1644.10029 3098.29614
4774 81.0525088 2969 1644.5328 3061.58041
4775 81.0664516 3098 1644.96354 3028.55469
4776 81.0803944 3009 1645.39249 2999.52367
4777 81.0943372 2969 1645.81964 2973.67155
4778 81.10828 2829 1646.24495 2949.30039
4779 81.1222228 2888 1646.66839 2924.31116
4780 81.1361656 2849 1647.08995 2896.84988
4781 81.1501084 2808 1647.50961 2865.89661
4782 81.1640512 2800 1647.92733 2831.54793
4783 81.177994 2670 1648.34309 2794.85954
4784 81.1919368 2735 1648.75687 2757.40436
4785 81.2058796 2560 1649.16864 2720.79879
4786 81.2198224 2618 1649.57838 2686.20159
4787 81.2337652 2469 1649.98606 2654.16322
4788 81.247708 2580 1650.39167 2624.98385
4789 81.2616508 2502 1650.79516 2598.50987
4790 81.2755936 2395 1651.19653 2574.41138
4791 81.2895364 2486 1651.59574 2552.31413
4792 81.3034792 2403 1651.99278 2531.84985
4793 81.317422 2373 1652.38761 2512.70248
4794 81.3313648 2286 1652.78021 2494.63017
4795 81.3453076 2343 1653.17055 2477.49262
4796 81.3592504 2332 1653.55862 2461.29613
4797 81.3731932 2310 1653.94438 2446.02281
4798 81.387136 2366 1654.32781 2431.7901
4799 81.4010788 2219 1654.70889 2418.86574
4800 81.4150216 2320 1655.08759 2407.65312
4801 81.4289644 2211 1655.46389 2398.65993
4802 81.4429072 2255 1655.83776 2392.33623
4803 81.45685 2162 1656.20917 2388.97225
4804 81.4707928 2210 1656.57811 2388.67398
4805 81.4847356 2212 1656.94454 2391.28974
4806 81.4986784 2211 1657.30844 2396.45429
4807 81.5126212 2250 1657.66979 2403.6394
4808 81.526564 2232 1658.02856 2412.15091
4809 81.5405068 2213 1658.38472 2421.32386
4810 81.5544496 2397 1658.73825 2430.61757
4811 81.5683924 2360 1659.08913 2439.80732
4812 81.5823352 2293 1659.43733 2449.03596
4813 81.596278 2378 1659.78282 2458.76673
4814 81.6102208 2361 1660.12558 2469.69716
4815 81.6241636 2386 1660.46558 2482.59957
4816 81.6381064 2466 1660.80281 2498.17223
4817 81.6520492 2443 1661.13722 2516.89797
4818 81.665992 2620 1661.4688 2538.91466
4819 81.6799348 2485 1661.79753 2563.91371
4820 81.6938776 2584 1662.12337 2591.11687
4821 81.7078204 2502 1662.4463 2619.36463
4822 81.7217632 2630 1662.7663 2647.32547
4823 81.735706 2628 1663.08334 2673.89335
4824 81.7496488 2643 1663.3974 2698.52191
4825 81.7635916 2752 1663.70845 2721.45184
4826 81.7775344 2635 1664.01646 2743.67558
4827 81.7914772 2707 1664.32141 2766.70417
4828 81.80542 2714 1664.62327 2792.2667
4829 81.8193628 2714 1664.92202 2822.03352
4830 81.8333056 2823 1665.21764 2857.46019
4831 81.8472484 2860 1665.51009 2899.66512
4832 81.8611912 3027 1665.79935 2949.35292
4833 81.875134 2994 1666.0854 3006.77733
4834 81.8890768 3218 1666.36822 3071.74701
4835 81.9030196 3212 1666.64776 3143.71839
4836 81.9169624 3196 1666.92402 3221.95449
4837 81.9309052 3317 1667.19696 3305.73754
4838 81.944848 3334 1667.46657 3394.44737
4839 81.9587908 3547 1667.7328 3487.27095
4840 81.9727336 3495 1667.99565 3583.07478
4841 81.9866764 3606 1668.25508 3679.76337
4842 82.0006192 3776 1668.51107 3773.96615
4843 82.014562 3844 1668.76359 3860.91294
4844 82.0285048 3840 1669.01261 3934.77151
4845 82.0424476 4015 1669.25812 3989.72284
4846 82.0563904 4081 1669.50009 4021.56036
4847 82.0703332 4141 1669.73848 4029.20854
4848 82.084276 4108 1669.97329 4015.50345
4849 82.0982188 4196 1670.20447 3986.70109
4850 82.1121616 4046 1670.43201 3950.88789
4851 82.1261044 4023 1670.65588 3916.2462
4852 82.1400472 4010 1670.87605 3889.69822
4853 82.15399 4044 1671.09251 3876.29511
4854 82.1679328 3977 1671.30522 3879.18484
4855 82.1818756 4047 1671.51416 3899.88863
4856 82.1958184 3933 1671.7193 3938.54024
4857 82.2097612 4018 1671.92062 3993.86456
4858 82.223704 4081 1672.1181 4063.03029
4859 82.2376468 4133 1672.3117 4141.42094
4860 82.2515896 4380 1672.50141 4222.37806
4861 82.2655324 4335 1672.6872 4297.48884
4862 82.2794752 4325 1672.86904 4357.64218
4863 82.293418 4576 1673.04692 4394.62653
4864 82.3073608 4601 1673.22079 4402.81012
4865 82.3213036 4717 1673.39065 4380.26258
4866 82.3352464 4656 1673.55646 4328.86545
4867 82.3491892 4597 1673.7182 4253.50598
4868 82.363132 4461 1673.87584 4160.85932
4869 82.3770748 4413 1674.02937 4058.24976
4870 82.3910176 4292 1674.17875 3952.77672
4871 82.4049604 4266 1674.32396 3850.66506
4872 82.4189032 4057 1674.46498 3756.78803
4873 82.432846 3976 1674.60178 3674.38654
4874 82.4467888 3744 1674.73433 3605.02025
4875 82.4607316 3672 1674.86262 3548.71979
4876 82.4746744 3570 1674.98662 3504.26945
4877 82.4886172 3503 1675.1063 3469.68758
4878 82.50256 3471 1675.22164 3442.32645
4879 82.5165028 3560 1675.33262 3419.26912
4880 82.5304456 3409 1675.43921 3397.70991
4881 82.5443884 3499 1675.54139 3375.33039
4882 82.5583312 3358 1675.63912 3350.65923
4883 82.572274 3455 1675.7324 3323.16539
4884 82.5862168 3401 1675.82119 3293.18343
4885 82.6001596 3438 1675.90547 3261.63993
4886 82.6141024 3183 1675.98522 3229.76562
4887 82.6280452 3226 1676.06042 3198.86661
4888 82.641988 3149 1676.13103 3170.18833
4889 82.6559308 3095 1676.19704 3144.73791
4890 82.6698736 3054 1676.25842 3123.08283
4891 82.6838164 3046 1676.31515 3105.18433
4892 82.6977592 3015 1676.3672 3090.3084
4893 82.711702 3001 1676.41456 3077.08649
4894 82.7256448 2960 1676.45719 3063.702
4895 82.7395876 2950 1676.49508 3048.21895
4896 82.7535304 2877 1676.5282 3028.99053
4897 82.7674732 2896 1676.55653 3005.1298
4898 82.781416 2859 1676.58004 2976.84656
4899 82.7953588 2834 1676.59872 2945.47958
4900 82.8093016 2952 1676.61253 2913.19579
4901 82.8232444 2866 1676.62146 2882.49186
4902 82.8371872 2895 1676.62549 2855.71141
4903 82.85113 2917 1676.62459 2834.73006
4904 82.8650728 2827 1676.61874 2820.83805
4905 82.8790156 2864 1676.60791 2814.76741
4906 82.8929584 2806 1676.59209 2816.79189
4907 82.9069012 2846 1676.57124 2826.85538
4908 82.920844 2736 1676.54536 2844.6401
4909 82.9347868 2846 1676.51441 2869.67174
4910 82.9487296 2802 1676.47838 2901.3411
4911 82.9626724 2762 1676.43725 2938.8984
4912 82.9766152 2885 1676.39098 2981.41579
4913 82.990558 2877 1676.33956 3027.73282
4914 83.0045008 2968 1676.28297 3076.42754
4915 83.0184436 3026 1676.22119 3125.83276
4916 83.0323864 2942 1676.15419 3174.09859
4917 83.0463292 3039 1676.08196 3219.30045
4918 83.060272 3201 1676.00447 3259.62426
4919 83.0742148 3229 1675.92169 3293.68944
4920 83.0881576 3274 1675.83362 3320.89571
4921 83.1021004 3395 1675.74023 3341.62215
4922 83.1160432 3364 1675.64149 3357.12725
4923 83.129986 3376 1675.5374 3369.1208
4924 83.1439288 3301 1675.42791 3379.10846
4925 83.1578716 3387 1675.31303 3387.83639
4926 83.1718144 3343 1675.19272 3395.10595
4927 83.1857572 3463 1675.06697 3399.92005
4928 83.1997 3357 1674.93575 3400.84951
4929 83.2136428 3295 1674.79905 3396.50417
4930 83.2275856 3444 1674.65684 3385.85293
4931 83.2415284 3373 1674.50911 3368.59132
4932 83.2554712 3395 1674.35584 3345.3476
4933 83.269414 3215 1674.197 3317.61163
4934 83.2833568 3260 1674.03258 3287.37571
4935 83.2972996 3203 1673.86256 3256.58925
4936 83.3112424 3206 1673.68692 3226.73952
4937 83.3251852 3275 1673.50564 3198.70074
4938 83.339128 3145 1673.3187 3172.89317
4939 83.3530708 3088 1673.12608 3149.5507
4940 83.3670136 3179 1672.92777 3128.94983
4941 83.3809564 3049 1672.72374 3111.44632
4942 83.3948992 2997 1672.51398 3097.38306
4943 83.408842 2964 1672.29846 3086.94803
4944 83.4227848 2900 1672.07718 3079.81924
4945 83.4367276 2945 1671.85012 3075.3691
4946 83.4506704 2981 1671.61725 3072.72089
4947 83.4646132 2912 1671.37855 3070.98245
4948 83.478556 2910 1671.13402 3069.47748
4949 83.4924988 2873 1670.88363 3067.91483
4950 83.5064416 2913 1670.62737 3066.55769
4951 83.5203844 2982 1670.36522 3066.26288
4952 83.5343272 2963 1670.09716 3068.34469
4953 83.54827 3018 1669.82318 3074.3475
4954 83.5622128 3046 1669.54326 3085.65389
4955 83.5761556 3089 1669.25738 3103.17191
4956 83.5900984 3179 1668.96553 3127.25162
4957 83.6040412 3117 1668.66769 3157.65209
4958 83.617984 3248 1668.36385 3193.62616
4959 83.6319268 3123 1668.05399 3234.11433
4960 83.6458696 3250 1667.73809 3277.88792
4961 83.6598124 3273 1667.41615 3323.65143
4962 83.6737552 3482 1667.08814 3370.02805
4963 83.687698 3464 1666.75405 3415.59859
4964 83.7016408 3422 1666.41386 3459.17779
4965 83.7155836 3464 1666.06757 3500.23005
4966 83.7295264 3577 1665.71515 3539.30971
4967 83.7434692 3768 1665.3566 3578.2546
4968 83.757412 3697 1664.9919 3619.96906
4969 83.7713548 3740 1664.62103 3667.8527
4970 83.7852976 3807 1664.24398 3725.09124
4971 83.7992404 3859 1663.86074 3794.02356
4972 83.8131832 3978 1663.4713 3875.65232
4973 83.827126 4154 1663.07564 3969.36209
4974 83.8410688 4349 1662.67375 4072.88682
4975 83.8550116 4319 1662.26562 4182.27023
4976 83.8689544 4405 1661.85123 4292.29903
4977 83.8828972 4519 1661.43058 4397.33294
4978 83.89684 4639 1661.00365 4492.39859
4979 83.9107828 4794 1660.57043 4574.23125
4980 83.9247256 4929 1660.1309 4641.8947
4981 83.9386684 5078 1659.68507 4696.61583
4982 83.9526112 5038 1659.23291 4741.0206
4983 83.966554 5142 1658.77442 4778.17967
4984 83.9804968 5118 1658.30958 4810.96271
4985 83.9944396 5272 1657.83838 4841.93719
4986 84.0083824 5147 1657.36082 4873.13651
4987 84.0223252 5186 1656.87689 4906.20641
4988 84.036268 5115 1656.38657 4942.15885
4989 84.0502108 5191 1655.88986 4981.08058
4990 84.0641536 5244 1655.38674 5021.90786
4991 84.0780964 5370 1654.87721 5062.38562
4992 84.0920392 5361 1654.36127 5099.17569
4993 84.105982 5412 1653.83889 5128.45386
4994 84.1199248 5527 1653.31007 5146.66756
4995 84.1338676 5442 1652.77482 5151.4161
4996 84.1478104 5620 1652.2331 5142.16215
4997 84.1617532 5638 1651.68493 5120.42067
4998 84.175696 5560 1651.13029 5089.55001
4999 84.1896388 5771 1650.56918 5054.11878
5000 84.2035816 5673 1650.00159 5019.18535
5001 84.2175244 5709 1649.42751 4989.56836
5002 84.2314672 5596 1648.84694 4969.31312
5003 84.24541 5373 1648.25987 4961.4394
5004 84.2593528 5471 1647.66629 4967.92504
5005 84.2732956 5486 1647.06621 4989.77161
5006 84.2872384 5605 1646.45961 5027.0087
5007 84.3011812 5312 1645.8465 5078.59718
5008 84.315124 5410 1645.22686 5142.31917
5009 84.3290668 5649 1644.60069 5214.81531
5010 84.3430096 5544 1643.96799 5291.76672
5011 84.3569524 5625 1643.32875 5368.42473
5012 84.3708952 5816 1642.68298 5440.23851
5013 84.384838 5988 1642.03067 5503.56274
5014 84.3987808 5856 1641.37181 5556.09277
5015 84.4127236 5898 1640.70641 5597.07179
5016 84.4266664 5974 1640.03446 5627.19183
5017 84.4406092 6140 1639.35596 5648.27902
5018 84.454552 5954 1638.6709 5662.80022
5019 84.4684948 5987 1637.9793 5673.22488
5020 84.4824376 6033 1637.28114 5681.43029
5021 84.4963804 6019 1636.57643 5688.27722
5022 84.5103232 6093 1635.86516 5693.89415
5023 84.524266 5915 1635.14734 5698.14328
5024 84.5382088 6021 1634.42296 5701.07128
5025 84.5521516 5988 1633.69204 5702.81663
5026 84.5660944 5791 1632.95456 5703.02184
5027 84.5800372 5818 1632.21053 5700.15658
5028 84.59398 5717 1631.45995 5691.31808
5029 84.6079228 5691 1630.70282 5672.48419
5030 84.6218656 5659 1629.93915 5639.56707
5031 84.6358084 5655 1629.16894 5589.47915
5032 84.6497512 5637 1628.39219 5520.90802
5033 84.663694 5617 1627.60891 5434.92384
5034 84.6776368 5483 1626.81909 5334.65132
5035 84.6915796 5414 1626.02275 5224.62847
5036 84.7055224 5312 1625.21988 5109.86172
5037 84.7194652 5083 1624.4105 4994.93604
5038 84.733408 4996 1623.5946 4883.38903
5039 84.7473508 4891 1622.7722 4777.4378
5040 84.7612936 4820 1621.9433 4678.06126
5041 84.7752364 4723 1621.1079 4585.22246
5042 84.7891792 4526 1620.26601 4498.31954
5043 84.803122 4535 1619.41764 4416.47377
5044 84.8170648 4433 1618.5628 4338.6352
5045 84.8310076 4278 1617.70149 4263.51808
5046 84.8449504 4169 1616.83372 4189.55767
5047 84.8588932 4013 1615.95951 4114.99887
5048 84.872836 3975 1615.07885 4038.04417
5049 84.8867788 3758 1614.19177 3957.30904
5050 84.9007216 3856 1613.29826 3872.20396
5051 84.9146644 3644 1612.39834 3783.10592
5052 84.9286072 3594 1611.49202 3691.35228
5053 84.94255 3404 1610.5793 3599.00043
5054 84.9564928 3472 1609.66022 3508.53464
5055 84.9704356 3440 1608.73476 3422.4309
5056 84.9843784 3286 1607.80295 3342.81785
5057 84.9983212 3254 1606.86479 3271.28525
5058 85.012264 3125 1605.92031 3208.8475
5059 85.0262068 3113 1604.96951 3155.99171
5060 85.0401496 3074 1604.01241 3112.74728
5061 85.0540924 3014 1603.04902 3078.73802
5062 85.0680352 3032 1602.07936 3053.20744
5063 85.081978 2954 1601.10344 3035.0353
5064 85.0959208 3045 1600.12127 3022.77486
5065 85.1098636 2972 1599.13288 3014.74195
5066 85.1238064 2896 1598.13828 3009.17315
5067 85.1377492 2940 1597.13748 3004.449
5068 85.151692 2904 1596.13051 2999.38374
5069 85.1656348 2930 1595.11738 2993.38969
5070 85.1795776 2978 1594.09811 2986.53988
5071 85.1935204 2970 1593.07271 2979.53277
5072 85.2074632 2967 1592.04122 2973.61008
5073 85.221406 2921 1591.00364 2970.35032
5074 85.2353488 2971 1589.95999 2971.4626
5075 85.2492916 3000 1588.91031 2978.5845
5076 85.2632344 3000 1587.8546 2993.1162
5077 85.2771772 3020 1586.79289 3016.11724
5078 85.29112 2999 1585.7252 3048.19029
5079 85.3050628 3204 1584.65155 3089.32414
5080 85.3190056 3083 1583.57198 3138.8351
5081 85.3329484 3085 1582.48649 3195.28993
5082 85.3468912 3158 1581.39511 3256.52096
5083 85.360834 3169 1580.29788 3319.77242
5084 85.3747768 3269 1579.1948 3382.00539
5085 85.3887196 3312 1578.08591 3440.372
5086 85.4026624 3512 1576.97124 3492.56411
5087 85.4166052 3545 1575.85081 3536.88155
5088 85.430548 3578 1574.72464 3572.30484
5089 85.4444908 3669 1573.59277 3598.23336
5090 85.4584336 3710 1572.45522 3614.25442
5091 85.4723764 3693 1571.31203 3620.08941
5092 85.4863192 3873 1570.16321 3615.80741
5093 85.500262 3858 1569.0088 3602.16198
5094 85.5142048 3752 1567.84883 3580.91923
5095 85.5281476 3752 1566.68333 3554.89828
5096 85.5420904 3663 1565.51232 3527.64049
5097 85.5560332 3720 1564.33585 3502.84557
5098 85.569976 3664 1563.15395 3483.7999
5099 85.5839188 3765 1561.96664 3472.98214
5100 85.5978616 3687 1560.77396 3471.91151
5101 85.6118044 3503 1559.57595 3481.21569
5102 85.6257472 3612 1558.37263 3500.8413
5103 85.63969 3571 1557.16405 3530.31618
5104 85.6536328 3646 1555.95024 3568.97002
5105 85.6675756 3596 1554.73123 3616.03175
5106 85.6815184 3708 1553.50706 3670.55283
5107 85.6954612 3647 1552.27777 3731.16595
5108 85.709404 3839 1551.04339 3795.77689
5109 85.7233468 3821 1549.80397 3861.24601
5110 85.7372896 3821 1548.55955 3923.2582
5111 85.7512324 3905 1547.31015 3976.57886
5112 85.7651752 3940 1546.05583 4015.66246
5113 85.779118 3944 1544.79663 4035.56299
5114 85.7930608 4083 1543.53257 4032.93435
5115 85.8070036 4015 1542.26372 4006.61754
5116 85.8209464 3987 1540.99011 3957.84946
5117 85.8348892 3816 1539.71177 3889.97734
5118 85.848832 3845 1538.42877 3807.84468
5119 85.8627748 3813 1537.14113 3717.04079
5120 85.8767176 3801 1535.84891 3623.24166
5121 85.8906604 3700 1534.55216 3531.65296
5122 85.9046032 3748 1533.25091 3446.62636
5123 85.918546 3599 1531.94521 3371.45064
5124 85.9324888 3522 1530.63512 3308.29586
5125 85.9464316 3433 1529.32068 3258.26113
5126 85.9603744 3509 1528.00193 3221.46795
5127 85.9743172 3283 1526.67894 3197.15765
5128 85.98826 3315 1525.35175 3183.78688
5129 86.0022028 3365 1524.0204 3179.11125
5130 86.0161456 3250 1522.68496 3180.33654
5131 86.0300884 3223 1521.34547 3184.36497
5132 86.0440312 3153 1520.00198 3188.14702
5133 86.057974 3185 1518.65456 3189.09577
5134 86.0719168 3240 1517.30325 3185.42267
5135 86.0858596 3158 1515.94811 3176.36845
5136 86.0998024 3130 1514.58919 3162.22472
5137 86.1137452 3199 1513.22655 3144.20227
5138 86.127688 3076 1511.86025 3124.19336
5139 86.1416308 3162 1510.49035 3104.50705
5140 86.1555736 3159 1509.11689 3087.56755
5141 86.1695164 3115 1507.73996 3075.57241
5142 86.1834592 3057 1506.35959 3070.2175
5143 86.197402 3170 1504.97586 3072.36682
5144 86.2113448 3144 1503.58882 3081.73361
5145 86.2252876 3041 1502.19853 3096.75576
5146 86.2392304 3126 1500.80507 3114.57158
5147 86.2531732 3173 1499.40848 3131.23441
5148 86.267116 3026 1498.00884 3142.23993
5149 86.2810588 3064 1496.60622 3143.34009
5150 86.2950016 3096 1495.20067 3131.46847
5151 86.3089444 3169 1493.79226 3105.4864
5152 86.3228872 3134 1492.38106 3066.44789
5153 86.33683 3077 1490.96714 3017.21882
5154 86.3507728 3133 1489.55056 2961.75046
5155 86.3647156 3066 1488.1314 2904.18044
5156 86.3786584 3089 1486.70973 2848.14063
5157 86.3926012 3072 1485.28562 2796.37946
5158 86.406544 2967 1483.85913 2750.61852
5159 86.4204868 2936 1482.43034 2711.72114
5160 86.4344296 3017 1480.99933 2679.87523
5161 86.4483724 2929 1479.56617 2654.7915
5162 86.4623152 2717 1478.13093 2635.84853
5163 86.476258 2789 1476.69368 2622.16505
5164 86.4902008 2667 1475.25452 2612.59916
5165 86.5041436 2626 1473.81351 2605.70277
5166 86.5180864 2491 1472.37072 2599.69926
5167 86.5320292 2548 1470.92625 2592.56532
5168 86.545972 2590 1469.48017 2582.27459
5169 86.5599148 2384 1468.03256 2567.15853
5170 86.5738576 2403 1466.5835 2546.26516
5171 86.5878004 2577 1465.13307 2519.60223
5172 86.6017432 2400 1463.68136 2488.11662
5173 86.615686 2441 1462.22845 2453.42232
5174 86.6296288 2387 1460.77443 2417.3948
5175 86.6435716 2381 1459.31938 2381.89305
5176 86.6575144 2324 1457.86338 2348.35104
5177 86.6714572 2350 1456.40653 2317.6288
5178 86.6854 2335 1454.94892 2290.11905
5179 86.6993428 2270 1453.49063 2265.83801
5180 86.7132856 2191 1452.03175 2244.57985
5181 86.7272284 2164 1450.57237 2226.08593
5182 86.7411712 2254 1449.1126 2210.18252
5183 86.755114 2112 1447.6525 2196.85432
5184 86.7690568 2030 1446.1922 2186.24109
5185 86.7829996 2067 1444.73176 2178.56761
5186 86.7969424 2020 1443.2713 2174.03943
5187 86.8108852 2115 1441.81091 2172.74228
5188 86.824828 2116 1440.35068 2174.57079
5189 86.8387708 2016 1438.89072 2179.20652
5190 86.8527136 2064 1437.43112 2186.18524
5191 86.8666564 2060 1435.97198 2194.84428
5192 86.8805992 2109 1434.5134 2204.4637
5193 86.894542 2099 1433.05549 2214.26278
5194 86.9084848 2146 1431.59835 2223.44463
5195 86.9224276 2069 1430.14208 2231.1325
5196 86.9363704 2215 1428.68679 2236.35758
5197 86.9503132 2181 1427.23258 2238.13882
5198 86.964256 2214 1425.77956 2235.63351
5199 86.9781988 2147 1424.32783 2228.35872
5200 86.9921416 2203 1422.87752 2216.40095
5201 87.0060844 2216 1421.42871 2200.49631
5202 87.0200272 2087 1419.98154 2182.05757
5203 87.03397 2140 1418.5361 2162.6383
5204 87.0479128 2022 1417.09251 2143.82527
5205 87.0618556 2097 1415.65088 2126.938
5206 87.0757984 2112 1414.21134 2112.94373
5207 87.0897412 2129 1412.77399 2102.3582
5208 87.103684 2114 1411.33894 2095.2766
5209 87.1176268 2026 1409.90633 2091.44616
5210 87.1315696 2007 1408.47626 2090.36743
5211 87.1455124 2102 1407.04887 2091.3314
5212 87.1594552 2109 1405.62425 2093.53419
5213 87.173398 2045 1404.20255 2096.19904
5214 87.1873408 2157 1402.78388 2098.66002
5215 87.2012836 1953 1401.36837 2100.4121
5216 87.2152264 2048 1399.95614 2101.14715
5217 87.2291692 2057 1398.54731 2100.81827
5218 87.243112 2057 1397.14202 2099.51338
5219 87.2570548 2022 1395.7404 2097.56558
5220 87.2709976 2166 1394.34256 2095.52644
5221 87.2849404 2009 1392.94865 2094.11853
5222 87.2988832 2046 1391.55879 2094.11902
5223 87.312826 2034 1390.17312 2096.20429
5224 87.3267688 2099 1388.79177 2100.78193
5225 87.3407116 2063 1387.41487 2107.84559
5226 87.3546544 2058 1386.04257 2116.88586
5227 87.3685972 2101 1384.67499 2126.92829
5228 87.38254 1998 1383.31228 2136.62009
5229 87.3964828 1996 1381.95457 2144.41317
5230 87.4104256 2114 1380.60201 2148.93848
5231 87.4243684 2158 1379.25474 2149.34535
5232 87.4383112 2031 1377.9129 2145.45112
5233 87.452254 2048 1376.57663 2137.80241
5234 87.4661968 2044 1375.24609 2127.46321
5235 87.4801396 2070 1373.92141 2115.70486
5236 87.4940824 2042 1372.60274 2103.69364
5237 87.5080252 2058 1371.29023 2092.23443
5238 87.521968 2054 1369.98403 2081.68482
5239 87.5359108 2067 1368.6843 2071.99039
5240 87.5498536 1929 1367.39118 2062.8257
5241 87.5637964 1925 1366.10483 2053.78202
5242 87.5777392 1949 1364.8254 2044.55984
5243 87.591682 2039 1363.55305 2035.03711
5244 87.6056248 1969 1362.28793 2025.24994
5245 87.6195676 1895 1361.03021 2015.2852
5246 87.6335104 1998 1359.78004 2005.11855
5247 87.6474532 1845 1358.53758 1994.58637
5248 87.661396 1968 1357.303 1983.39249
5249 87.6753388 1868 1356.07645 1971.19323
5250 87.6892816 1858 1354.85811 1957.7277
5251 87.7032244 1977 1353.64814 1942.94165
5252 87.7171672 1846 1352.44671 1927.05239
5253 87.73111 1971 1351.25397 1910.52512
5254 87.7450528 1840 1350.07011 1893.97222
5255 87.7589956 1865 1348.8953 1878.00373
5256 87.7729384 1761 1347.7297 1863.10088
5257 87.7868812 1856 1346.57349 1849.5339
5258 87.800824 1800 1345.42684 1837.34069
5259 87.8147668 1838 1344.28994 1826.36431
5260 87.8287096 1749 1343.16295 1816.33014
5261 87.8426524 1704 1342.04606 1806.93789
5262 87.8565952 1779 1340.93944 1797.93832
5263 87.870538 1801 1339.84328 1789.17166
5264 87.8844808 1712 1338.75776 1780.56287
5265 87.8984236 1785 1337.68307 1772.08647
5266 87.9123664 1755 1336.61938 1763.73728
5267 87.9263092 1756 1335.56689 1755.57884
5268 87.940252 1684 1334.52578 1747.63443
5269 87.9541948 1741 1333.49625 1739.97092
5270 87.9681376 1668 1332.47848 1732.69474
5271 87.9820804 1707 1331.47267 1725.94125
5272 87.9960232 1723 1330.479 1719.84921
5273 88.009966 1711 1329.49769 1714.53622
5274 88.0239088 1694 1328.52891 1710.11008
5275 88.0378516 1746 1327.57287 1706.63236
5276 88.0517944 1728 1326.62977 1704.19898
5277 88.0657372 1671 1325.69981 1702.92755
5278 88.07968 1782 1324.78319 1702.94695
5279 88.0936228 1730 1323.88011 1704.41102
5280 88.1075656 1656 1322.99079 1707.49966
5281 88.1215084 1726 1322.11542 1712.37895
5282 88.1354512 1750 1321.25421 1719.09087
5283 88.149394 1793 1320.40737 1727.60766
5284 88.1633368 1740 1319.57512 1737.88989
5285 88.1772796 1734 1318.75767 1749.8818
5286 88.1912224 1783 1317.95522 1763.34469
5287 88.2051652 1786 1317.168 1777.99769
5288 88.219108 1739 1316.39622 1793.41969
5289 88.2330508 1771 1315.6401 1808.99338
5290 88.2469936 1758 1314.89986 1823.87109
5291 88.2609364 1835 1314.17571 1837.01131
5292 88.2748792 1766 1313.4679 1847.29601
5293 88.288822 1849 1312.77663 1853.71328
5294 88.3027648 1919 1312.10213 1855.62703
5295 88.3167076 1761 1311.44463 1852.96694
5296 88.3306504 1791 1310.80437 1846.27121
5297 88.3445932 1814 1310.18156 1836.58532
5298 88.358536 1867 1309.57645 1825.23536
5299 88.3724788 1822 1308.98926 1813.57607
5300 88.3864216 1788 1308.42023 1802.79312
5301 88.4003644 1847 1307.86961 1793.79355
5302 88.4143072 1840 1307.33761 1787.17747
5303 88.42825 1783 1306.8245 1783.26565
5304 88.4421928 1839 1306.3305 1782.15604
5305 88.4561356 1828 1305.85586 1783.78911
5306 88.4700784 1843 1305.40083 1788.00579
5307 88.4840212 1825 1304.96565 1794.5872
5308 88.497964 1756 1304.55057 1803.29388
5309 88.5119068 1810 1304.15584 1813.83598
5310 88.5258496 1809 1303.78171 1825.80142
5311 88.5397924 1826 1303.42843 1838.64512
5312 88.5537352 1761 1303.09627 1851.67282
5313 88.567678 1773 1302.78547 1864.07502
5314 88.5816208 1873 1302.49629 1875.00403
5315 88.5955636 1812 1302.229 1883.66754
5316 88.6095064 1804 1301.98385 1889.41807
5317 88.6234492 1821 1301.76111 1891.80616
5318 88.637392 1832 1301.56104 1890.59875
5319 88.6513348 1857 1301.38391 1885.76403
5320 88.6652776 1883 1301.22999 1877.44388
5321 88.6792204 1885 1301.09954 1865.9333
5322 88.6931632 1924 1300.99285 1851.66653
5323 88.707106 1895 1300.91017 1835.20985
5324 88.7210488 1824 1300.8518 1817.24973
5325 88.7349916 1877 1300.818 1798.53783
5326 88.7489344 1795 1300.80905 1779.82544
5327 88.7628772 1784 1300.82523 1761.79682
5328 88.77682 1740 1300.86684 1745.01423
5329 88.7907628 1773 1300.93414 1729.88923
5330 88.8047056 1671 1301.02743 1716.67716
5331 88.8186484 1729 1301.14699 1705.48514
5332 88.8325912 1690 1301.29312 1696.28535
5333 88.846534 1632 1301.4661 1688.928
5334 88.8604768 1703 1301.66623 1683.15292
5335 88.8744196 1557 1301.8938 1678.60593
5336 88.8883624 1712 1302.14911 1674.86308
5337 88.9023052 1667 1302.43246 1671.46748
5338 88.916248 1617 1302.74415 1667.98307
5339 88.9301908 1704 1303.08448 1664.03351
5340 88.9441336 1657 1303.45375 1659.34007
5341 88.9580764 1686 1303.85228 1653.7467
5342 88.9720192 1638 1304.28037 1647.2226
5343 88.985962 1600 1304.73833 1639.89131
5344 88.9999048 1705 1305.22647 1631.98317
5345 89.0138476 1693 1305.7451 1623.78384
5346 89.0277904 1552 1306.29455 1615.62666
5347 89.0417332 1595 1306.87513 1607.83055
5348 89.055676 1641 1307.48715 1600.65702
5349 89.0696188 1632 1308.13095 1594.28118
5350 89.0835616 1579 1308.80684 1588.78343
5351 89.0975044 1637 1309.51514 1584.16478
5352 89.1114472 1565 1310.2562 1580.37386
5353 89.12539 1583 1311.03033 1577.33669
5354 89.1393328 1618 1311.83787 1575.00512
5355 89.1532756 1574 1312.67914 1573.37602
5356 89.1672184 1693 1313.5545 1572.49606
5357 89.1811612 1555 1314.46427 1572.47534
5358 89.195104 1564 1315.40879 1573.42807
5359 89.2090468 1579 1316.3884 1575.4664
5360 89.2229896 1606 1317.40346 1578.66797
5361 89.2369324 1567 1318.45429 1583.05002
5362 89.2508752 1647 1319.54126 1588.55167
5363 89.264818 1648 1320.66471 1595.02481
5364 89.2787608 1570 1321.82499 1602.23742
5365 89.2927036 1614 1323.02246 1609.89213
5366 89.3066464 1656 1324.25747 1617.67099
5367 89.3205892 1516 1325.53038 1625.34606
5368 89.334532 1643 1326.84154 1632.75998
5369 89.3484748 1626 1328.19134 1639.91906
5370 89.3624176 1664 1329.58012 1646.99975
5371 89.3763604 1646 1331.00825 1654.30565
5372 89.3903032 1682 1332.4761 1662.18841
5373 89.404246 1673 1333.98405 1670.95883
5374 89.4181888 1727 1335.53246 1680.83295
5375 89.4321316 1723 1337.12172 1691.87934
5376 89.4460744 1742 1338.75219 1703.97166
5377 89.4600172 1721 1340.42426 1716.83208
5378 89.47396 1689 1342.1383 1730.03091
5379 89.4879028 1662 1343.89471 1742.85656
5380 89.5018456 1725 1345.69387 1754.55739
5381 89.5157884 1758 1347.53617 1764.42302
5382 89.5297312 1777 1349.42199 1771.93218
5383 89.543674 1740 1351.35174 1776.88554
5384 89.5576168 1819 1353.32579 1779.40848
5385 89.5715596 1803 1355.34457 1779.90078
5386 89.5855024 1772 1357.40845 1778.94675
5387 89.5994452 1861 1359.51785 1777.20349
5388 89.613388 1804 1361.67316 1775.32388
5389 89.6273308 1906 1363.8748 1773.91853
5390 89.6412736 1872 1366.12317 1773.53778
5391 89.6552164 1754 1368.41869 1774.65256
5392 89.6691592 1759 1370.76176 1777.64756
5393 89.683102 1857 1373.15281 1782.82762
5394 89.6970448 1753 1375.59224 1790.27311
5395 89.7109876 1809 1378.08049 1799.92493
5396 89.7249304 1749 1380.61796 1811.49212
5397 89.7388732 1826 1383.2051 1824.46474
5398 89.752816 1740 1385.84232 1838.13387
5399 89.7667588 1814 1388.53006 1851.65243
5400 89.7807016 1839 1391.26875 1864.12746
5401 89.7946444 1857 1394.05881 1874.78694
5402 89.8085872 1898 1396.9007 1883.1195
5403 89.82253 1866 1399.79484 1889.00104
5404 89.8364728 1854 1402.74169 1892.71294
5405 89.8504156 1869 1405.74168 1894.92602
5406 89.8643584 1943 1408.79525 1896.56814
5407 89.8783012 1912 1411.90287 1898.53726
5408 89.892244 1997 1415.06498 1901.67995
5409 89.9061868 1979 1418.28204 1906.66029
5410 89.9201296 1953 1421.5545 1913.93761
5411 89.9340724 1987 1424.88282 1923.74173
5412 89.9480152 2073 1428.26746 1936.04539
5413 89.961958 2039 1431.70889 1950.56474
5414 89.9759008 2011 1435.20757 1966.77631
5415 89.9898436 2021 1438.76397 1983.869
5416 90.0037864 2067 1442.37857 2000.8397
